# Supplementary material for: 1,3-Bis(6-methyl­pyridin-2-yl)-1H-imidazol-3-ium hexa­fluoro­phosphate
Source: Acta Crystallogr Sect E Struct Rep Online. 2013 Mar 16;69(Pt 4):o549. doi: 10.1107/S1600536813006971 (PMC3629601; doi:10.1107/S1600536813006971)
Supplement: Supplementary file 1 [file e-69-0o549-sup1.cif]

##############################################################################
#                                                                            #
# This CIF contains the data in a paper accepted for publication in          #
# Acta Crystallographica Section E. It conforms to the requirements of       #
# Notes for Authors for Acta Crystallographica Section E, and has been       #
# peer reviewed under the auspices of the IUCr Commission on Journals.       #
#                                                                            #
# Full details of the Crystallographic Information File format               #
# are given in the paper "The Crystallographic Information File (CIF):       #
# a New Standard Archive File for Crystallography" by S. R. Hall, F. H.      #
# Allen and I. D. Brown [Acta Cryst. (1991), A47, 655-685].                  #
#                                                                            #
# The current version of the core CIF dictionary is obtainable from          #
# ftp://ftp.iucr.org/pub/cif_core.dic.                                       #
#                                                                            #
# Software is freely available for graphical display of the structure(s)     #
# in this CIF. For information consult the CIF software page                 #
# http://www.iucr.org/resources/cif/software.                                #
#                                                                            #
# This file may be used for bona fide research purposes within the           #
# scientific community so long as proper attribution is given to the journal # 
# article from which it was obtained.                                        #
#                                                                            #
##############################################################################
data_I
_audit_creation_method     SHELXL-97
_chemical_name_systematic
;
1,3-Bis(6-methylpyridin-2-yl)-1<i>H</i>-imidazol-3-ium hexafluorophosphate
;
_chemical_name_common     ?
_chemical_formula_moiety     'C17 H19 N4 +, F6 P1 -'
_chemical_formula_sum     'C17 H19 F6 N4 P'
_chemical_formula_iupac     'C17 H19 N4 +, P1 F6 -'
_chemical_formula_weight     424.33
_chemical_melting_point     ?
_symmetry_cell_setting     triclinic
_symmetry_space_group_name_H-M     'P -1'
_symmetry_space_group_name_Hall     -P_1
loop_
    _symmetry_equiv_pos_as_xyz
    'x, y, z'
    '-x, -y, -z'
_cell_length_a     6.3839(3)
_cell_length_b     12.0353(5)
_cell_length_c     12.8006(5)
_cell_angle_alpha     108.039(2)
_cell_angle_beta     96.091(2)
_cell_angle_gamma     100.593(2)
_cell_volume     905.12(7)
_cell_formula_units_Z     2
_cell_measurement_reflns_used     3700
_cell_measurement_theta_min     1.70
_cell_measurement_theta_max     26.51
_cell_measurement_temperature     100(2)
_exptl_crystal_description     Block
_exptl_crystal_colour     Colorless
_exptl_crystal_size_max     0.16
_exptl_crystal_size_mid     0.07
_exptl_crystal_size_min     0.07
_exptl_crystal_density_diffrn     1.557
_exptl_crystal_density_meas     ?
_exptl_crystal_density_method     'not measured'
_exptl_crystal_F_000     436
_exptl_absorpt_coefficient_mu     0.222
_exptl_absorpt_correction_type     multi-scan
_exptl_absorpt_process_details     '(SADABS; Sheldrick, 1996)'
_exptl_absorpt_correction_T_min     0.9647
_exptl_absorpt_correction_T_max     0.9857
_exptl_special_details     ?
_diffrn_ambient_temperature     100(2)
_diffrn_radiation_type     MoK\a
_diffrn_radiation_wavelength     0.71073
_diffrn_radiation_source     'fine-focus sealed tube'
_diffrn_radiation_monochromator     graphite
_diffrn_measurement_device_type     'Bruker APEXII'
_diffrn_measurement_method     \q/2\phi
_diffrn_detector_area_resol_mean     ?
_diffrn_reflns_number     19206
_diffrn_reflns_av_R_equivalents     0.0322
_diffrn_reflns_av_sigmaI/netI     0.0298
_diffrn_reflns_theta_min     1.70
_diffrn_reflns_theta_max     26.51
_diffrn_reflns_theta_full     25.00
_diffrn_measured_fraction_theta_max     0.989
_diffrn_measured_fraction_theta_full     0.994
_diffrn_reflns_limit_h_min     -8
_diffrn_reflns_limit_h_max     7
_diffrn_reflns_limit_k_min     -15
_diffrn_reflns_limit_k_max     15
_diffrn_reflns_limit_l_min     -16
_diffrn_reflns_limit_l_max     16
_diffrn_standards_number     4
_diffrn_standards_interval_count     ?
_diffrn_standards_interval_time     10
_diffrn_standards_decay_%     0.00
_refine_special_details
;
Refinement of <i>F</i>^2^ against ALL reflections. The weighted <i>R</i>-factor
<i>wR</i> and goodness of fit <i>S</i> are based on <i>F</i>^2^, conventional
<i>R</i>-factors <i>R</i> are based on <i>F</i>, with <i>F</i> set to zero for
negative <i>F</i>^2^. The threshold expression of <i>F</i>^2^ >
\s(<i>F</i>^2^) is used only for calculating <i>R</i>-factors(gt) <i>etc</i>.
and is not relevant to the choice of reflections for refinement.
<i>R</i>-factors based on <i>F</i>^2^ are statistically about twice as large
as those based on <i>F</i>, and <i>R</i>- factors based on ALL data will be
even larger.
;
_reflns_number_total     3700
_reflns_number_gt     2898
_reflns_threshold_expression     I>2sigma(I)
_refine_ls_structure_factor_coef     Fsqd
_refine_ls_matrix_type     full
_refine_ls_R_factor_all     0.0545
_refine_ls_R_factor_gt     0.0389
_refine_ls_wR_factor_gt     0.1179
_refine_ls_wR_factor_ref     0.1327
_refine_ls_goodness_of_fit_ref     0.974
_refine_ls_restrained_S_all     0.974
_refine_ls_number_reflns     3700
_refine_ls_number_parameters     269
_refine_ls_number_restraints     0
_refine_ls_hydrogen_treatment     constr
_refine_ls_weighting_scheme     calc
_refine_ls_weighting_details
         'calc w=1/[\s^2^(Fo^2^)+(0.1000P)^2^+0.0000P] where P=(Fo^2^+2Fc^2^)/3'
_atom_sites_solution_hydrogens     geom
_atom_sites_solution_primary     direct
_atom_sites_solution_secondary     difmap
_refine_ls_shift/su_max     0.000
_refine_ls_shift/su_mean     0.000
_refine_diff_density_max     0.350
_refine_diff_density_min     -0.445
_refine_ls_extinction_method     none
_refine_ls_extinction_coef     ?
loop_
    _atom_type_symbol
    _atom_type_description
    _atom_type_scat_dispersion_real
    _atom_type_scat_dispersion_imag
    _atom_type_scat_source
    'C' 'C' 0.0033 0.0016
                         'International Tables Vol C Tables 4.2.6.8 and 6.1.1.4'
    'H' 'H' 0.0000 0.0000
                         'International Tables Vol C Tables 4.2.6.8 and 6.1.1.4'
    'N' 'N' 0.0061 0.0033
                         'International Tables Vol C Tables 4.2.6.8 and 6.1.1.4'
    'F' 'F' 0.0171 0.0103
                         'International Tables Vol C Tables 4.2.6.8 and 6.1.1.4'
    'P' 'P' 0.1023 0.0942
                         'International Tables Vol C Tables 4.2.6.8 and 6.1.1.4'
_computing_data_collection     'APEX2 (Bruker, 2000)'
_computing_cell_refinement     'SAINT (Bruker, 2000)'
_computing_data_reduction     'SAINT (Bruker, 2000)'
_computing_structure_solution     'SHELXS97 (Sheldrick, 2008)'
_computing_structure_refinement     'SHELXL97 (Sheldrick, 2008)'
_computing_molecular_graphics     'DIAMOND (Brandenburg, 1999)'
_computing_publication_material     'SHELXL97 (Sheldrick, 2008)'
loop_
    _atom_site_type_symbol
    _atom_site_label
    _atom_site_fract_x
    _atom_site_fract_y
    _atom_site_fract_z
    _atom_site_U_iso_or_equiv
    _atom_site_adp_type
    _atom_site_calc_flag
    _atom_site_refinement_flags
    _atom_site_occupancy
    _atom_site_symmetry_multiplicity
    _atom_site_disorder_assembly
    _atom_site_disorder_group
    P P1 0.02678(7) 0.17116(4) 0.22243(4) 0.02100(17) Uani d . 1 1 . .
    F F1 -0.20955(18) 0.16206(10) 0.25487(10) 0.0319(3) Uani d . 1 1 . .
    F F2 0.26436(17) 0.18066(10) 0.18965(10) 0.0307(3) Uani d . 1 1 . .
    F F3 0.09571(18) 0.30854(9) 0.30069(11) 0.0335(3) Uani d . 1 1 . .
    F F4 0.1109(2) 0.13509(11) 0.32678(10) 0.0383(3) Uani d . 1 1 . .
    F F5 -0.0381(2) 0.03350(11) 0.14681(12) 0.0517(4) Uani d . 1 1 . .
    F F6 -0.05468(19) 0.21073(14) 0.12030(11) 0.0472(4) Uani d . 1 1 . .
    N N1 0.4837(2) 0.09220(12) 0.78766(12) 0.0161(3) Uani d . 1 1 . .
    N N2 0.2781(2) 0.42854(12) 0.85867(12) 0.0172(3) Uani d . 1 1 . .
    N N3 0.5463(2) 0.18196(13) 0.59095(12) 0.0178(3) Uani d . 1 1 . .
    N N4 0.3855(2) 0.21935(12) 0.92229(12) 0.0159(3) Uani d . 1 1 . .
    C C1 0.3009(3) 0.54548(17) 0.73429(16) 0.0246(4) Uani d . 1 1 . .
    H H1A 0.3075 0.6315 0.7669 0.037 Uiso calc R 1 1 . .
    H H1B 0.2319 0.5167 0.6557 0.037 Uiso calc R 1 1 . .
    H H1C 0.4478 0.5319 0.7397 0.037 Uiso calc R 1 1 . .
    C C2 0.1717(3) 0.47883(15) 0.79610(14) 0.0181(4) Uani d . 1 1 . .
    C C3 -0.0512(3) 0.46979(15) 0.78953(15) 0.0201(4) Uani d . 1 1 . .
    H H3 -0.1230 0.5075 0.7462 0.025(5) Uiso calc R 1 1 . .
    C C4 -0.1665(3) 0.40628(16) 0.84576(16) 0.0218(4) Uani d . 1 1 . .
    H H4 -0.3181 0.3993 0.8416 0.027(5) Uiso calc R 1 1 . .
    C C5 -0.0567(3) 0.35243(15) 0.90892(15) 0.0205(4) Uani d . 1 1 . .
    H H5 -0.1320 0.3067 0.9477 0.023(5) Uiso calc R 1 1 . .
    C C6 0.1643(3) 0.36706(15) 0.91398(14) 0.0173(4) Uani d . 1 1 . .
    C C7 0.2937(3) 0.31832(16) 0.98693(14) 0.0199(4) Uani d . 1 1 . .
    H H7A 0.4132 0.3841 1.0371 0.032(6) Uiso calc R 1 1 . .
    H H7B 0.1998 0.2888 1.0340 0.023(5) Uiso calc R 1 1 . .
    C C8 0.3746(3) 0.17802(15) 0.81261(14) 0.0162(4) Uani d . 1 1 . .
    H H8 0.3008 0.2054 0.7604 0.017(5) Uiso calc R 1 1 . .
    C C9 0.5053(3) 0.15701(16) 0.96936(15) 0.0194(4) Uani d . 1 1 . .
    H H9 0.5382 0.1678 1.0465 0.033(6) Uiso calc R 1 1 . .
    C C10 0.5668(3) 0.07800(15) 0.88527(15) 0.0189(4) Uani d . 1 1 . .
    H H10 0.6517 0.0227 0.8920 0.030(5) Uiso calc R 1 1 . .
    C C11 0.5118(3) 0.02583(15) 0.67421(14) 0.0187(4) Uani d . 1 1 . .
    H H11A 0.3680 -0.0104 0.6259 0.028(5) Uiso calc R 1 1 . .
    H H11B 0.5827 -0.0401 0.6767 0.043(7) Uiso calc R 1 1 . .
    C C12 0.6464(3) 0.10626(15) 0.62463(14) 0.0164(4) Uani d . 1 1 . .
    C C13 0.8589(3) 0.10113(16) 0.61417(15) 0.0198(4) Uani d . 1 1 . .
    H H13 0.9250 0.0475 0.6396 0.021(5) Uiso calc R 1 1 . .
    C C14 0.9729(3) 0.17597(16) 0.56576(15) 0.0210(4) Uani d . 1 1 . .
    H H14 1.1185 0.1743 0.5573 0.020(5) Uiso calc R 1 1 . .
    C C15 0.8716(3) 0.25257(16) 0.53018(15) 0.0199(4) Uani d . 1 1 . .
    H H15 0.9460 0.3038 0.4960 0.022(5) Uiso calc R 1 1 . .
    C C16 0.6582(3) 0.25440(15) 0.54479(14) 0.0185(4) Uani d . 1 1 . .
    C C17 0.5434(3) 0.33675(18) 0.50650(18) 0.0277(4) Uani d . 1 1 . .
    H H17A 0.5198 0.3113 0.4248 0.042 Uiso calc R 1 1 . .
    H H17B 0.6318 0.4190 0.5378 0.042 Uiso calc R 1 1 . .
    H H17C 0.4035 0.3337 0.5319 0.042 Uiso calc R 1 1 . .
loop_
    _atom_site_aniso_label
    _atom_site_aniso_U_11
    _atom_site_aniso_U_22
    _atom_site_aniso_U_33
    _atom_site_aniso_U_12
    _atom_site_aniso_U_13
    _atom_site_aniso_U_23
    P1 0.0187(3) 0.0230(3) 0.0248(3) 0.0041(2) 0.0065(2) 0.0125(2)
    F1 0.0232(6) 0.0308(6) 0.0450(7) 0.0050(5) 0.0158(5) 0.0147(5)
    F2 0.0196(6) 0.0401(7) 0.0371(7) 0.0072(5) 0.0100(5) 0.0176(5)
    F3 0.0274(6) 0.0206(6) 0.0519(8) 0.0073(5) 0.0026(5) 0.0117(5)
    F4 0.0493(8) 0.0459(8) 0.0417(8) 0.0283(6) 0.0193(6) 0.0317(6)
    F5 0.0393(8) 0.0334(8) 0.0601(10) -0.0049(6) 0.0220(7) -0.0123(6)
    F6 0.0257(7) 0.0908(11) 0.0386(8) 0.0116(7) 0.0034(6) 0.0427(8)
    N1 0.0154(7) 0.0146(7) 0.0194(8) 0.0032(6) 0.0042(6) 0.0073(6)
    N2 0.0157(8) 0.0177(7) 0.0187(8) 0.0043(6) 0.0038(6) 0.0062(6)
    N3 0.0169(8) 0.0183(8) 0.0181(8) 0.0037(6) 0.0024(6) 0.0062(6)
    N4 0.0135(7) 0.0172(7) 0.0188(7) 0.0036(6) 0.0030(6) 0.0086(6)
    C1 0.0240(10) 0.0272(10) 0.0275(10) 0.0082(8) 0.0058(8) 0.0142(8)
    C2 0.0203(9) 0.0157(8) 0.0171(9) 0.0050(7) 0.0031(7) 0.0035(7)
    C3 0.0178(9) 0.0170(9) 0.0239(9) 0.0054(7) 0.0004(7) 0.0047(7)
    C4 0.0139(9) 0.0185(9) 0.0292(10) 0.0027(7) 0.0031(7) 0.0036(8)
    C5 0.0192(9) 0.0164(9) 0.0249(10) 0.0027(7) 0.0070(7) 0.0052(7)
    C6 0.0185(9) 0.0151(8) 0.0182(9) 0.0049(7) 0.0044(7) 0.0041(7)
    C7 0.0225(10) 0.0211(9) 0.0177(9) 0.0076(7) 0.0061(7) 0.0066(7)
    C8 0.0133(8) 0.0170(8) 0.0190(9) 0.0024(7) 0.0016(7) 0.0081(7)
    C9 0.0172(9) 0.0235(9) 0.0207(9) 0.0045(7) 0.0021(7) 0.0124(7)
    C10 0.0158(9) 0.0203(9) 0.0246(10) 0.0046(7) 0.0032(7) 0.0130(8)
    C11 0.0193(9) 0.0177(9) 0.0197(9) 0.0062(7) 0.0064(7) 0.0048(7)
    C12 0.0169(9) 0.0158(8) 0.0141(8) 0.0041(7) 0.0007(7) 0.0025(7)
    C13 0.0172(9) 0.0211(9) 0.0213(9) 0.0054(7) 0.0021(7) 0.0075(7)
    C14 0.0147(9) 0.0239(9) 0.0229(10) 0.0047(7) 0.0037(7) 0.0055(8)
    C15 0.0190(9) 0.0220(9) 0.0178(9) 0.0013(7) 0.0052(7) 0.0067(7)
    C16 0.0188(9) 0.0204(9) 0.0151(9) 0.0040(7) 0.0024(7) 0.0051(7)
    C17 0.0272(11) 0.0284(10) 0.0345(11) 0.0087(8) 0.0067(9) 0.0186(9)
_geom_special_details
;
All e.s.d.'s (except the e.s.d. in the dihedral angle between two l.s. planes)
are estimated using the full covariance matrix. The cell e.s.d.'s are taken
into account individually in the estimation of e.s.d.'s in distances, angles
and torsion angles; correlations between e.s.d.'s in cell parameters are only
used when they are defined by crystal symmetry. An approximate (isotropic)
treatment of cell e.s.d.'s is used for estimating e.s.d.'s involving l.s.
planes.
;
loop_
    _geom_bond_atom_site_label_1
    _geom_bond_atom_site_label_2
    _geom_bond_site_symmetry_2
    _geom_bond_distance
    _geom_bond_publ_flag
    P1 F5 . 1.5883(13) ?
    P1 F6 . 1.5933(12) ?
    P1 F3 . 1.5951(12) ?
    P1 F4 . 1.5980(12) ?
    P1 F1 . 1.6003(12) ?
    P1 F2 . 1.6095(12) ?
    N1 C8 . 1.327(2) ?
    N1 C10 . 1.377(2) ?
    N1 C11 . 1.473(2) ?
    N2 C2 . 1.343(2) ?
    N2 C6 . 1.346(2) ?
    N3 C16 . 1.341(2) ?
    N3 C12 . 1.350(2) ?
    N4 C8 . 1.326(2) ?
    N4 C9 . 1.380(2) ?
    N4 C7 . 1.482(2) ?
    C1 C2 . 1.496(3) ?
    C1 H1A . 0.9800 ?
    C1 H1B . 0.9800 ?
    C1 H1C . 0.9800 ?
    C2 C3 . 1.399(2) ?
    C3 C4 . 1.375(3) ?
    C3 H3 . 0.9500 ?
    C4 C5 . 1.391(2) ?
    C4 H4 . 0.9500 ?
    C5 C6 . 1.381(2) ?
    C5 H5 . 0.9500 ?
    C6 C7 . 1.501(2) ?
    C7 H7A . 0.9900 ?
    C7 H7B . 0.9900 ?
    C8 H8 . 0.9500 ?
    C9 C10 . 1.345(3) ?
    C9 H9 . 0.9500 ?
    C10 H10 . 0.9500 ?
    C11 C12 . 1.506(3) ?
    C11 H11A . 0.9900 ?
    C11 H11B . 0.9900 ?
    C12 C13 . 1.388(2) ?
    C13 C14 . 1.388(3) ?
    C13 H13 . 0.9500 ?
    C14 C15 . 1.376(2) ?
    C14 H14 . 0.9500 ?
    C15 C16 . 1.398(2) ?
    C15 H15 . 0.9500 ?
    C16 C17 . 1.501(2) ?
    C17 H17A . 0.9800 ?
    C17 H17B . 0.9800 ?
    C17 H17C . 0.9800 ?
loop_
    _geom_angle_atom_site_label_1
    _geom_angle_atom_site_label_2
    _geom_angle_atom_site_label_3
    _geom_angle_site_symmetry_1
    _geom_angle_site_symmetry_3
    _geom_angle
    _geom_angle_publ_flag
    F5 P1 F6 . . 91.57(8) ?
    F5 P1 F3 . . 178.51(7) ?
    F6 P1 F3 . . 89.86(7) ?
    F5 P1 F4 . . 89.92(8) ?
    F6 P1 F4 . . 178.50(8) ?
    F3 P1 F4 . . 88.65(7) ?
    F5 P1 F1 . . 90.45(7) ?
    F6 P1 F1 . . 89.57(6) ?
    F3 P1 F1 . . 89.98(6) ?
    F4 P1 F1 . . 90.59(7) ?
    F5 P1 F2 . . 89.65(7) ?
    F6 P1 F2 . . 90.28(6) ?
    F3 P1 F2 . . 89.92(6) ?
    F4 P1 F2 . . 89.57(6) ?
    F1 P1 F2 . . 179.82(6) ?
    C8 N1 C10 . . 108.43(15) ?
    C8 N1 C11 . . 124.97(14) ?
    C10 N1 C11 . . 126.59(14) ?
    C2 N2 C6 . . 118.40(15) ?
    C16 N3 C12 . . 118.01(15) ?
    C8 N4 C9 . . 108.50(14) ?
    C8 N4 C7 . . 127.20(14) ?
    C9 N4 C7 . . 124.26(15) ?
    C2 C1 H1A . . 109.5 ?
    C2 C1 H1B . . 109.5 ?
    H1A C1 H1B . . 109.5 ?
    C2 C1 H1C . . 109.5 ?
    H1A C1 H1C . . 109.5 ?
    H1B C1 H1C . . 109.5 ?
    N2 C2 C3 . . 121.23(17) ?
    N2 C2 C1 . . 117.52(16) ?
    C3 C2 C1 . . 121.25(16) ?
    C4 C3 C2 . . 120.01(17) ?
    C4 C3 H3 . . 120.0 ?
    C2 C3 H3 . . 120.0 ?
    C3 C4 C5 . . 118.67(17) ?
    C3 C4 H4 . . 120.7 ?
    C5 C4 H4 . . 120.7 ?
    C6 C5 C4 . . 118.44(17) ?
    C6 C5 H5 . . 120.8 ?
    C4 C5 H5 . . 120.8 ?
    N2 C6 C5 . . 123.21(16) ?
    N2 C6 C7 . . 115.87(15) ?
    C5 C6 C7 . . 120.87(16) ?
    N4 C7 C6 . . 112.82(14) ?
    N4 C7 H7A . . 109.0 ?
    C6 C7 H7A . . 109.0 ?
    N4 C7 H7B . . 109.0 ?
    C6 C7 H7B . . 109.0 ?
    H7A C7 H7B . . 107.8 ?
    N4 C8 N1 . . 108.81(14) ?
    N4 C8 H8 . . 125.6 ?
    N1 C8 H8 . . 125.6 ?
    C10 C9 N4 . . 106.99(15) ?
    C10 C9 H9 . . 126.5 ?
    N4 C9 H9 . . 126.5 ?
    C9 C10 N1 . . 107.26(15) ?
    C9 C10 H10 . . 126.4 ?
    N1 C10 H10 . . 126.4 ?
    N1 C11 C12 . . 111.69(14) ?
    N1 C11 H11A . . 109.3 ?
    C12 C11 H11A . . 109.3 ?
    N1 C11 H11B . . 109.3 ?
    C12 C11 H11B . . 109.3 ?
    H11A C11 H11B . . 107.9 ?
    N3 C12 C13 . . 122.89(16) ?
    N3 C12 C11 . . 115.65(15) ?
    C13 C12 C11 . . 121.46(15) ?
    C14 C13 C12 . . 118.66(16) ?
    C14 C13 H13 . . 120.7 ?
    C12 C13 H13 . . 120.7 ?
    C15 C14 C13 . . 118.86(17) ?
    C15 C14 H14 . . 120.6 ?
    C13 C14 H14 . . 120.6 ?
    C14 C15 C16 . . 119.50(17) ?
    C14 C15 H15 . . 120.2 ?
    C16 C15 H15 . . 120.2 ?
    N3 C16 C15 . . 122.06(16) ?
    N3 C16 C17 . . 117.27(16) ?
    C15 C16 C17 . . 120.66(16) ?
    C16 C17 H17A . . 109.5 ?
    C16 C17 H17B . . 109.5 ?
    H17A C17 H17B . . 109.5 ?
    C16 C17 H17C . . 109.5 ?
    H17A C17 H17C . . 109.5 ?
    H17B C17 H17C . . 109.5 ?
loop_
    _geom_hbond_atom_site_label_D
    _geom_hbond_atom_site_label_H
    _geom_hbond_atom_site_label_A
    _geom_hbond_site_symmetry_A
    _geom_hbond_distance_DH
    _geom_hbond_distance_HA
    _geom_hbond_distance_DA
    _geom_hbond_angle_DHA
    _geom_hbond_publ_flag
    C3 H3 F3 2_566 0.95 2.45 3.263(2) 144 yes
    C7 H7A N2 2_667 0.99 2.59 3.567(2) 170 yes
    C7 H7B F6 1_556 0.99 2.28 3.264(2) 172 yes
    C10 H10 F2 2_656 0.95 2.53 3.373(2) 148 yes
    C11 H11B F4 2_656 0.99 2.44 3.355(2) 154 yes
    C13 H13 F4 2_656 0.95 2.34 3.193(2) 149 yes
data_global
_journal_date_recd_electronic     2013-02-25
_journal_date_accepted     2013-03-13
_journal_name_full     'Acta Crystallographica, Section E'
_journal_year     2013
_journal_volume     69
_journal_issue      4
_journal_page_first     o549
_journal_page_last     o549
_journal_paper_category     QO
_journal_paper_doi     10.1107/S1600536813006971
_journal_coeditor_code     NG5317
_publ_contact_author_name     'Gyungse Park'
_publ_contact_author_address
;
Department of Chemistry, Kunsan National University, Kunsan,
Chonbuk 573-701
Republic of Korea
;
_publ_contact_author_email     'parkg@kunsan.ac.kr'
_publ_contact_author_fax     '+82-63-469-4571'
_publ_contact_author_phone     '+82-63-469-4572'
_publ_section_title
;
1,3-Bis(6-methylpyridin-2-yl)-1<i>H</i>-imidazol-3-ium hexafluorophosphate
;
loop_
    _publ_author_name
    _publ_author_address
    'Bae, Hoyeon'
;
Department of Chemistry, Chonbuk National University
Jeonju
Chonbuk 561-756
Republic of Korea
;
    'Yoon, Minyoung'
;
Center for Smart Supramolecules
Department of Chemistry and Division of Advanced Materials Science
Pohang University of Science and Technology
Pohang 790-784
Republic of Korea
;
    'Sun, Ho-Jung'
;
Department of Material Science & Engineering
Kunsan National University
Jeonbuk 573-701
Republic of Korea
;
    'Lee, Dong-Heon'
;
Department of Chemistry and Research Institute of Physics and Chemistry
Chonbuk National University
Jeonju 561-756
Republic of Korea
;
    'Park, Gyungse'
;
Department of Chemistry, Kunsan National University
Kunsan
Chonbuk 573-701
Republic of Korea
;
