# Supplementary material for: 1,3-Bis(6-methyl­pyridin-2-yl)-1H-imidazol-3-ium hexa­fluoro­phosphate
Source: Acta Crystallogr Sect E Struct Rep Online. 2013 Mar 16;69(Pt 4):o549. doi: 10.1107/S1600536813006971 (PMC3629601; doi:10.1107/S1600536813006971)
Supplement: Supplementary file 2 [file e-69-0o549-Isup2.hkl]

# 
# h,k,l, Fc-squared, Fo-squared, sigma(Fo-squared) and status flag 
# 
data_I
_shelx_title ' ' 
_shelx_refln_list_code          4 
_shelx_F_calc_maximum      151.91 
_exptl_crystal_F_000       436.00 
_reflns_d_resolution_high  0.7961 
 
loop_ 
 _symmetry_equiv_pos_as_xyz 
 'x, y, z' 
 '-x, -y, -z' 
 
_cell_length_a     6.3839 
_cell_length_b    12.0353 
_cell_length_c    12.8006 
_cell_angle_alpha 108.039 
_cell_angle_beta   96.091 
_cell_angle_gamma 100.593 
 
_shelx_F_squared_multiplier     1.000 
 
loop_ 
 _refln_index_h 
 _refln_index_k 
 _refln_index_l 
 _refln_F_squared_calc 
 _refln_F_squared_meas 
 _refln_F_squared_sigma 
 _refln_observed_status 
   1   0   0     1426.01     1398.71      9.19 o 
   2   0   0     2612.42     2600.07     17.13 o 
   3   0   0       26.18       26.64      1.89 o 
   4   0   0      183.35      177.11      3.84 o 
   5   0   0       40.50       41.61      2.64 o 
   6   0   0      112.52       92.50      5.55 o 
   7   0   0        0.73        0.93      4.84 o 
  -7   1   0      343.46      308.62     14.18 o 
  -6   1   0       13.01       19.83      4.59 o 
  -5   1   0       19.14       22.07      2.31 o 
  -4   1   0      736.39      748.77      8.00 o 
  -3   1   0      115.25      136.37      2.94 o 
  -2   1   0     2709.34     2520.23     16.73 o 
  -1   1   0      160.80      135.73      1.65 o 
   0   1   0     2170.50     2146.69     12.48 o 
   1   1   0      590.24      533.05      3.99 o 
   2   1   0     3482.88     3564.72     22.04 o 
   3   1   0      144.45      166.77      2.93 o 
   4   1   0        0.24        2.51      1.35 o 
   5   1   0       41.58       45.68      3.24 o 
   6   1   0        8.68       10.94      3.15 o 
   7   1   0       22.43       19.35      5.98 o 
  -7   2   0        7.41        8.45      4.42 o 
  -6   2   0      130.53      123.52      6.53 o 
  -5   2   0        4.50        4.21      1.73 o 
  -4   2   0      397.31      396.04      5.22 o 
  -3   2   0       56.92       59.97      2.09 o 
  -2   2   0      136.63      131.49      2.59 o 
  -1   2   0      876.55      837.14      5.97 o 
   0   2   0     2433.03     2382.91     14.23 o 
   1   2   0        1.68       -0.01      0.68 o 
   2   2   0        5.08        2.91      0.83 o 
   3   2   0      344.13      367.20      4.39 o 
   4   2   0       42.40       41.36      2.40 o 
   5   2   0       68.87       74.45      3.49 o 
   6   2   0        1.29        0.93      3.42 o 
   7   2   0        1.21        2.11      5.02 o 
  -7   3   0        0.24        1.10      4.33 o 
  -6   3   0      125.82      128.57      6.74 o 
  -5   3   0      238.46      223.74      7.53 o 
  -4   3   0      309.77      321.29      4.72 o 
  -3   3   0      412.33      422.97      5.18 o 
  -2   3   0      267.09      269.13      3.23 o 
  -1   3   0     1075.82      988.58      7.16 o 
   0   3   0     5440.68     5462.93     31.95 o 
   1   3   0        1.16        2.22      0.80 o 
   2   3   0       97.86       95.82      2.19 o 
   3   3   0       16.33       16.67      1.36 o 
   4   3   0      230.20      240.99      4.87 o 
   5   3   0      203.60      201.86      6.50 o 
   6   3   0        2.81       -3.23      3.23 o 
   7   3   0        0.20        0.81      6.87 o 
  -7   4   0        1.99        0.09      4.11 o 
  -6   4   0      114.60      118.13      7.71 o 
  -5   4   0        7.77        6.56      2.24 o 
  -4   4   0      111.83      113.80      3.30 o 
  -3   4   0      299.08      330.17      4.33 o 
  -2   4   0      429.96      420.36      4.47 o 
  -1   4   0       54.01       58.50      1.64 o 
   0   4   0      769.63      822.83      6.27 o 
   1   4   0      107.70      109.17      2.33 o 
   2   4   0      242.72      285.02      3.93 o 
   3   4   0      341.30      361.92      4.95 o 
   4   4   0        0.01        0.45      1.91 o 
   5   4   0        0.97        1.58      2.38 o 
   6   4   0        8.20        6.83     12.74 o 
  -7   5   0        1.21       -2.34      3.98 o 
  -6   5   0        5.34        2.64      4.52 o 
  -5   5   0      422.42      432.12      7.35 o 
  -4   5   0       14.35       15.64      2.05 o 
  -3   5   0        7.79       11.75      1.35 o 
  -2   5   0      151.40      151.56      3.17 o 
  -1   5   0      251.40      295.67      4.42 o 
   0   5   0      504.23      548.67      5.21 o 
   1   5   0      592.77      554.24      5.84 o 
   2   5   0      312.93      335.13      4.55 o 
   3   5   0     1062.24     1015.61     11.12 o 
   4   5   0     1275.86     1325.42     18.55 o 
   5   5   0      165.52      146.14     10.78 o 
   6   5   0        6.46        4.92      5.39 o 
  -7   6   0       47.52       45.31      6.66 o 
  -6   6   0       35.29       36.99      4.57 o 
  -5   6   0       32.22       34.66      3.38 o 
  -4   6   0      384.13      357.58      6.86 o 
  -3   6   0      136.63      120.80      3.63 o 
  -2   6   0       11.87       12.38      1.41 o 
  -1   6   0      840.02      850.19      7.95 o 
   0   6   0     2292.19     2293.25     20.10 o 
   1   6   0      580.51      616.84      6.91 o 
   2   6   0     1642.07     1765.07     15.86 o 
   3   6   0      344.69      348.35      6.72 o 
   4   6   0      654.80      709.38     12.83 o 
   5   6   0      305.91      314.92     14.53 o 
   6   6   0       14.89       16.97      6.93 o 
  -7   7   0       39.40       33.44      6.43 o 
  -6   7   0       21.46       13.23      4.75 o 
  -5   7   0      779.15      767.76     13.31 o 
  -4   7   0      320.48      304.25      6.69 o 
  -3   7   0        8.83       10.29      1.60 o 
  -2   7   0       81.21      106.00      3.23 o 
  -1   7   0      957.08     1048.95     10.20 o 
   0   7   0       19.41       17.99      1.85 o 
   1   7   0       65.54       89.84      3.23 o 
   2   7   0      126.10      135.22      4.51 o 
   3   7   0        7.16       12.71      2.96 o 
   4   7   0        1.40        1.80      3.40 o 
   5   7   0       78.78       74.74      8.98 o 
  -7   8   0       52.63       59.50      8.87 o 
  -6   8   0       81.88       78.51      6.21 o 
  -5   8   0      106.63      122.45      6.82 o 
  -4   8   0        6.95       11.64      2.13 o 
  -3   8   0       29.67       24.30      1.97 o 
  -2   8   0       48.49       57.05      2.73 o 
  -1   8   0        0.17        1.74      1.60 o 
   0   8   0      701.61      707.95      9.01 o 
   1   8   0        0.25       -1.81      1.81 o 
   2   8   0       68.17       73.62      4.08 o 
   3   8   0      426.74      446.12      8.83 o 
   4   8   0      949.63     1044.60     27.87 o 
   5   8   0       57.76       62.06      9.21 o 
  -7   9   0        0.58        4.21      5.23 o 
  -6   9   0       76.76       88.58     13.97 o 
  -5   9   0      824.90      848.80     15.77 o 
  -4   9   0     1467.87     1542.84     16.50 o 
  -3   9   0        4.80        5.89      2.01 o 
  -2   9   0        3.30        7.71      1.98 o 
  -1   9   0      681.52      694.07      9.66 o 
   0   9   0      123.06      136.83      4.93 o 
   1   9   0       21.36       23.32      3.32 o 
   2   9   0      120.10      116.38      5.10 o 
   3   9   0        2.96        4.19      3.75 o 
   4   9   0       60.13       54.89     15.33 o 
  -6  10   0       90.97      111.88     11.51 o 
  -5  10   0        8.84        8.41      3.59 o 
  -4  10   0       24.82       26.13      3.72 o 
  -3  10   0       13.64       13.89      2.38 o 
  -2  10   0       57.76       62.56      3.40 o 
  -1  10   0       11.33       13.77      2.86 o 
   0  10   0        6.73        9.26      2.74 o 
   1  10   0       60.67       52.79      3.95 o 
   2  10   0       13.65        8.57      3.09 o 
   3  10   0       12.01       12.64      4.71 o 
   4  10   0       35.91       30.00      8.23 o 
  -6  11   0        7.27        1.33      6.38 o 
  -5  11   0        2.59        2.19      4.41 o 
  -4  11   0        1.33        1.94      3.49 o 
  -3  11   0       65.32       74.57      3.87 o 
  -2  11   0       93.75       85.52      4.61 o 
  -1  11   0        9.98        7.74      2.98 o 
   0  11   0      231.03      238.14      7.24 o 
   1  11   0       19.87       15.70      3.24 o 
   2  11   0       36.43       35.70      5.82 o 
   3  11   0        7.37        5.37      6.55 o 
  -5  12   0       86.69       88.18      9.35 o 
  -4  12   0       68.42       85.21      7.55 o 
  -3  12   0      112.45      103.19      6.54 o 
  -2  12   0       13.20       10.95      3.43 o 
  -1  12   0       59.14       54.76      4.55 o 
   0  12   0      288.30      344.83      8.92 o 
   1  12   0        3.40        1.57      3.34 o 
   2  12   0       37.74       31.86      5.88 o 
  -4  13   0       55.29       41.88      7.79 o 
  -3  13   0       71.50       74.26      6.75 o 
  -2  13   0        2.59        1.20      3.70 o 
  -1  13   0       30.76       21.20      4.24 o 
   0  13   0        0.86       -3.89      3.95 o 
   1  13   0       37.30       52.66      8.42 o 
  -3  14   0        0.34       -0.35      4.84 o 
  -2  14   0       16.01       15.91      9.53 o 
  -1  14   0       13.00       13.88      7.03 o 
   0 -14   1      294.97      313.19     16.14 o 
   1 -14   1      220.62      258.17     26.07 o 
   2 -14   1       47.61       43.47      8.17 o 
   3 -14   1       15.49       11.98      5.87 o 
  -2 -13   1       48.10       70.86     13.64 o 
  -1 -13   1       38.38       31.88      6.15 o 
   0 -13   1        6.54        7.24      3.64 o 
   1 -13   1       50.41       53.51      4.73 o 
   2 -13   1        0.08        0.70      3.67 o 
   3 -13   1       46.20       44.76      4.61 o 
   4 -13   1       65.98       66.56      8.45 o 
   5 -13   1       47.63       43.80      9.32 o 
  -3 -12   1       16.30       19.16     11.72 o 
  -2 -12   1        4.46       11.49      5.71 o 
  -1 -12   1        0.72        2.54      4.54 o 
   0 -12   1       84.92       74.62      5.43 o 
   1 -12   1       42.97       36.20      5.66 o 
   2 -12   1        8.66        3.27      2.79 o 
   3 -12   1       32.16       29.40      3.99 o 
   4 -12   1        8.47        4.73      3.37 o 
   5 -12   1        0.61       -3.38      6.38 o 
  -3 -11   1        1.14       -2.19      8.00 o 
  -2 -11   1        1.46        4.45      4.25 o 
  -1 -11   1        0.00        1.19      2.52 o 
   0 -11   1      146.80      174.82      7.83 o 
   1 -11   1        0.74        4.78      2.54 o 
   2 -11   1        2.49        3.60      2.52 o 
   3 -11   1        5.54        5.26      2.67 o 
   4 -11   1      259.07      252.36      8.09 o 
   5 -11   1      562.60      583.06     29.50 o 
   6 -11   1      340.93      325.85     15.50 o 
  -4 -10   1      206.47      208.73     14.40 o 
  -3 -10   1       69.09       76.52      7.60 o 
  -2 -10   1      155.68      154.40      9.87 o 
  -1 -10   1       40.83       32.47      3.30 o 
   0 -10   1        2.90        2.71      2.40 o 
   1 -10   1      206.81      228.78      6.06 o 
   2 -10   1      176.54      194.05      5.82 o 
   3 -10   1       55.72       60.30      3.97 o 
   4 -10   1      319.12      311.95      6.07 o 
   5 -10   1        5.45        2.00      3.32 o 
   6 -10   1       18.32       19.20      6.07 o 
  -5  -9   1        0.56       -4.60      5.96 o 
  -4  -9   1        0.06       -2.00      5.31 o 
  -3  -9   1       13.63       12.01      8.36 o 
  -2  -9   1       15.85       13.69      2.45 o 
  -1  -9   1      104.16      109.71      4.94 o 
   0  -9   1        2.89        0.59      1.99 o 
   1  -9   1       90.45       95.27      3.66 o 
   2  -9   1       28.94       29.74      2.68 o 
   3  -9   1      115.37      116.80      3.91 o 
   4  -9   1        0.17        3.83      1.89 o 
   5  -9   1       29.85       28.87      4.55 o 
   6  -9   1       48.13       41.93      7.01 o 
   7  -9   1      162.33      174.51     12.30 o 
  -5  -8   1       13.39       10.17     10.37 o 
  -4  -8   1        6.38        6.66      5.41 o 
  -3  -8   1       45.68       51.41      4.46 o 
  -2  -8   1      128.60      127.62      4.73 o 
  -1  -8   1      752.20      848.37     10.51 o 
   0  -8   1      430.71      465.53      6.91 o 
   1  -8   1      186.56      179.93      4.33 o 
   2  -8   1     1062.83     1117.45     12.37 o 
   3  -8   1       18.20       19.86      2.02 o 
   4  -8   1      204.51      201.91      4.95 o 
   5  -8   1     1500.29     1501.59     19.97 o 
   6  -8   1       63.26       55.36      5.57 o 
   7  -8   1       10.67        0.61      5.34 o 
  -6  -7   1       90.76       64.23      9.34 o 
  -5  -7   1      257.12      271.12     13.97 o 
  -4  -7   1      433.31      436.02     11.28 o 
  -3  -7   1      513.33      573.98     11.05 o 
  -2  -7   1      145.49      127.08      4.17 o 
  -1  -7   1      220.69      251.11      4.89 o 
   0  -7   1      631.08      579.81      6.75 o 
   1  -7   1       31.81       26.85      2.00 o 
   2  -7   1     1128.97     1187.67     11.82 o 
   3  -7   1      351.30      361.97      5.32 o 
   4  -7   1      203.38      204.56      4.65 o 
   5  -7   1      290.25      279.35      7.59 o 
   6  -7   1        6.94        6.55      3.56 o 
   7  -7   1      107.87      125.69     10.13 o 
  -6  -6   1       33.90       34.11      7.22 o 
  -5  -6   1      416.96      448.99     22.54 o 
  -4  -6   1      966.52     1030.11     20.85 o 
  -3  -6   1      496.75      519.91     10.37 o 
  -2  -6   1        0.48        0.21      1.11 o 
  -1  -6   1      365.77      385.94      4.85 o 
   0  -6   1        0.01        0.25      1.03 o 
   1  -6   1      571.00      637.62      6.21 o 
   2  -6   1      319.70      342.48      4.63 o 
   3  -6   1      333.71      348.83      5.00 o 
   4  -6   1      721.29      669.60      8.62 o 
   5  -6   1      629.48      591.50     14.30 o 
   6  -6   1      104.62      116.52      6.55 o 
   7  -6   1      137.28      134.69     10.07 o 
  -6  -5   1        0.78       -3.16      4.62 o 
  -5  -5   1      176.15      176.03     23.67 o 
  -4  -5   1      872.73      940.00     18.47 o 
  -3  -5   1       14.72       14.58      1.67 o 
  -2  -5   1       75.75       79.69      2.30 o 
  -1  -5   1      266.08      288.31      3.90 o 
   0  -5   1       88.23       87.71      2.11 o 
   1  -5   1      385.92      457.80      4.67 o 
   2  -5   1      177.87      173.56      2.99 o 
   3  -5   1     1273.27     1282.16     10.89 o 
   4  -5   1       18.37       20.39      1.99 o 
   5  -5   1      463.52      442.78     14.04 o 
   6  -5   1        1.67       -1.92      2.67 o 
   7  -5   1      502.87      510.27     16.08 o 
  -7  -4   1       40.30       31.84      7.41 o 
  -6  -4   1       56.49       62.27      8.04 o 
  -5  -4   1      131.70      135.83      9.78 o 
  -4  -4   1      952.49     1016.16     11.47 o 
  -3  -4   1        1.89       -1.14      1.16 o 
  -2  -4   1      181.96      161.29      2.76 o 
  -1  -4   1        0.15        0.92      0.83 o 
   0  -4   1      861.86      830.52      8.40 o 
   1  -4   1      384.33      425.85      4.15 o 
   2  -4   1     1013.44     1030.92      8.32 o 
   3  -4   1      329.90      353.03      4.29 o 
   4  -4   1      447.97      440.27      6.06 o 
   5  -4   1       46.82       49.78      3.53 o 
   6  -4   1      184.90      191.67     11.65 o 
   7  -4   1        9.50       11.10      4.75 o 
  -7  -3   1        3.51       -3.40      5.16 o 
  -6  -3   1        7.23        3.92      3.54 o 
  -5  -3   1       53.17       61.09      5.01 o 
  -4  -3   1      710.19      707.24     11.69 o 
  -3  -3   1      491.06      552.04      5.90 o 
  -2  -3   1      829.50      799.94      7.63 o 
  -1  -3   1     2400.35     2534.29     16.59 o 
   0  -3   1     1820.12     1848.47     11.93 o 
   1  -3   1       45.08       46.57      1.39 o 
   2  -3   1       29.25       31.35      1.27 o 
   3  -3   1      237.11      239.72      3.65 o 
   4  -3   1       43.45       37.16      2.08 o 
   5  -3   1      479.75      490.11     10.06 o 
   6  -3   1        0.77       -1.24      2.52 o 
   7  -3   1      211.32      228.71     11.17 o 
  -7  -2   1       22.45       14.51      6.00 o 
  -6  -2   1        0.56       -2.17      3.01 o 
  -5  -2   1       31.26       32.17      2.91 o 
  -4  -2   1        0.01       -0.07      1.19 o 
  -3  -2   1        7.06        7.25      1.02 o 
  -2  -2   1      454.95      477.34      4.87 o 
  -1  -2   1     4805.47     4754.96     32.65 o 
   0  -2   1     2445.26     2526.38     16.70 o 
   1  -2   1    11307.41    10896.01     59.12 o 
   2  -2   1        4.31        2.46      0.75 o 
   3  -2   1        3.39        3.13      1.21 o 
   4  -2   1      965.66      956.89     10.51 o 
   5  -2   1      251.88      252.27      6.91 o 
   6  -2   1        9.89        6.59      3.72 o 
   7  -2   1      173.94      172.53     10.15 o 
  -7  -1   1        3.88       -1.78      4.84 o 
  -6  -1   1      327.46      309.78     10.16 o 
  -5  -1   1       57.33       60.01      3.51 o 
  -4  -1   1     1013.86     1050.49     10.87 o 
  -3  -1   1      132.69      129.74      3.29 o 
  -2  -1   1     1707.50     1586.11     13.35 o 
  -1  -1   1     1024.23     1006.47      9.00 o 
   1  -1   1     4724.61     4578.14     24.53 o 
   2  -1   1        4.10        3.03      0.78 o 
   3  -1   1      598.23      618.18      6.23 o 
   4  -1   1      359.75      413.74      6.03 o 
   5  -1   1        1.62        1.07      1.99 o 
   6  -1   1       39.52       36.82      3.92 o 
   7  -1   1        2.08        1.24      5.26 o 
  -7   0   1        7.69        7.30      5.18 o 
  -6   0   1       55.72       52.19      6.77 o 
  -5   0   1      266.20      265.85      5.06 o 
  -4   0   1     1072.97     1146.67     10.47 o 
  -3   0   1     2494.73     2487.05     21.00 o 
  -2   0   1      577.72      576.75      5.99 o 
  -1   0   1      192.99      184.76      1.89 o 
   0   0   1      900.28      796.19      5.72 o 
   1   0   1       72.92       80.04      1.41 o 
   2   0   1     1259.03     1245.44      8.87 o 
   3   0   1      340.60      386.28      4.85 o 
   4   0   1        0.82       -0.85      1.26 o 
   5   0   1       12.77       12.22      3.12 o 
   6   0   1        0.39       -0.60      2.55 o 
   7   0   1       14.61        5.71      5.97 o 
  -7   1   1        0.00        5.70      5.30 o 
  -6   1   1      165.66      148.55      6.54 o 
  -5   1   1       34.91       30.24      2.24 o 
  -4   1   1      309.33      339.12      7.02 o 
  -3   1   1      365.90      365.06      5.14 o 
  -2   1   1      707.14      688.98      6.95 o 
  -1   1   1      321.98      275.46      2.76 o 
   0   1   1     1587.86     1481.19      8.58 o 
   1   1   1    23077.03    21910.06    147.99 o 
   2   1   1     4106.83     4265.72     27.44 o 
   3   1   1       59.71       66.40      2.29 o 
   4   1   1        6.25        4.36      1.38 o 
   5   1   1       91.20       86.77      5.84 o 
   6   1   1      258.05      240.23      8.46 o 
   7   1   1       43.95       47.56     13.97 o 
  -7   2   1       16.09       19.43      6.12 o 
  -6   2   1      359.09      317.82      8.80 o 
  -5   2   1      643.48      655.67      8.31 o 
  -4   2   1      989.18     1015.95      9.20 o 
  -3   2   1       18.00       14.76      1.33 o 
  -2   2   1      217.39      224.11      3.03 o 
  -1   2   1     7127.28     6793.90     43.91 o 
   0   2   1      391.37      363.08      3.09 o 
   1   2   1     1532.08     1462.38      9.89 o 
   2   2   1     1045.92     1058.29      8.38 o 
   3   2   1      545.41      560.84      6.31 o 
   4   2   1      100.66      116.49      3.60 o 
   5   2   1        9.37        6.86      2.12 o 
   6   2   1      123.58      119.49      7.75 o 
   7   2   1       12.32        9.01      6.28 o 
  -7   3   1        0.09       -3.04      3.26 o 
  -6   3   1        4.09        1.85      2.77 o 
  -5   3   1      275.92      295.23      5.43 o 
  -4   3   1      177.81      208.14      3.93 o 
  -3   3   1      835.64      864.83      8.55 o 
  -2   3   1        3.11        3.71      1.02 o 
  -1   3   1     1200.78     1134.69      7.95 o 
   0   3   1     1626.71     1590.08     10.68 o 
   1   3   1      555.47      526.46      4.40 o 
   2   3   1       15.95       14.85      1.40 o 
   3   3   1       46.24       44.69      2.16 o 
   4   3   1      181.91      172.51      4.01 o 
   5   3   1      106.96       95.39      4.18 o 
   6   3   1       65.55       73.06      8.59 o 
   7   3   1      136.02      103.13     14.20 o 
  -7   4   1        5.31       10.31      4.62 o 
  -6   4   1       79.00       80.67      5.50 o 
  -5   4   1        0.02        0.64      1.58 o 
  -4   4   1       81.13       92.49      2.99 o 
  -3   4   1      161.11      170.52      3.61 o 
  -2   4   1       18.92       15.19      1.25 o 
  -1   4   1      199.61      213.00      3.30 o 
   0   4   1      190.67      158.19      2.50 o 
   1   4   1      728.11      682.77      6.22 o 
   2   4   1       34.45       29.43      1.86 o 
   3   4   1      801.71      799.23      8.87 o 
   4   4   1      646.22      684.74      9.51 o 
   5   4   1      233.89      243.28      7.29 o 
   6   4   1       54.54       46.79      7.73 o 
  -7   5   1        1.94       -3.22      4.06 o 
  -6   5   1       25.81       24.63      3.90 o 
  -5   5   1        0.40        0.27      1.96 o 
  -4   5   1       61.49       60.34      3.50 o 
  -3   5   1      536.89      566.16      7.42 o 
  -2   5   1      140.83      136.10      2.73 o 
  -1   5   1      411.00      370.97      4.31 o 
   0   5   1     3593.81     3669.60     25.69 o 
   1   5   1      974.74      985.74      9.74 o 
   2   5   1        5.67        9.84      1.68 o 
   3   5   1      170.11      179.49      5.17 o 
   4   5   1        3.47        3.65      2.17 o 
   5   5   1       40.37       39.66      4.76 o 
   6   5   1       29.81       36.74      8.11 o 
  -7   6   1       17.98       10.24      4.81 o 
  -6   6   1        0.02       -0.93      2.97 o 
  -5   6   1       98.13       98.10      6.17 o 
  -4   6   1       35.54       40.35      2.72 o 
  -3   6   1      104.35      108.08      3.59 o 
  -2   6   1      160.89      197.10      3.43 o 
  -1   6   1       11.65       12.84      1.36 o 
   0   6   1       63.67       75.80      2.99 o 
   1   6   1       28.47       35.22      2.34 o 
   2   6   1      142.92      142.60      5.94 o 
   3   6   1      138.14      163.63      5.43 o 
   4   6   1      467.44      488.13     12.28 o 
   5   6   1      593.19      613.05     36.85 o 
   6   6   1       29.28       18.06      7.33 o 
  -7   7   1       16.80       21.39      5.85 o 
  -6   7   1        4.87       -1.35      3.31 o 
  -5   7   1        3.46        0.46      2.73 o 
  -4   7   1        6.20        2.18      2.59 o 
  -3   7   1       16.60        7.23      1.88 o 
  -2   7   1        1.03        1.45      1.29 o 
  -1   7   1      754.16      754.68      8.14 o 
   0   7   1     2178.81     2269.98     20.61 o 
   1   7   1      607.43      638.87      9.65 o 
   2   7   1       42.92       45.19      3.17 o 
   3   7   1      188.90      192.40      6.49 o 
   4   7   1       24.16       25.94      4.49 o 
   5   7   1      104.51       97.42     10.10 o 
  -7   8   1       12.43       13.84      5.71 o 
  -6   8   1        1.53       -0.76      3.66 o 
  -5   8   1        9.55        3.48      3.58 o 
  -4   8   1       79.40       87.34      4.33 o 
  -3   8   1      295.77      294.52      5.19 o 
  -2   8   1       57.21       61.21      2.80 o 
  -1   8   1      469.45      466.01      6.37 o 
   0   8   1     1449.97     1555.53     15.77 o 
   1   8   1       87.46       75.54      3.83 o 
   2   8   1       26.57       29.17      3.24 o 
   3   8   1       23.14       13.84      2.94 o 
   4   8   1       59.13       71.64      8.43 o 
   5   8   1        8.85        0.56      6.48 o 
  -7   9   1       94.19       86.26      8.83 o 
  -6   9   1       26.55       29.44      7.01 o 
  -5   9   1      532.30      570.68     12.11 o 
  -4   9   1      231.62      236.51      7.41 o 
  -3   9   1       72.10       71.08      3.96 o 
  -2   9   1       74.90       69.23      3.35 o 
  -1   9   1      150.56      163.41      4.75 o 
   0   9   1       17.41       18.84      2.69 o 
   1   9   1      158.86      167.00      8.42 o 
   2   9   1       22.09       16.84      3.06 o 
   3   9   1       43.40       43.20      4.30 o 
   4   9   1      168.48      142.29     14.76 o 
  -6  10   1       21.85       21.09      5.71 o 
  -5  10   1        0.01        4.42      4.40 o 
  -4  10   1       78.43       67.85      6.65 o 
  -3  10   1        1.06        1.74      2.41 o 
  -2  10   1      455.60      459.33      7.64 o 
  -1  10   1       18.76       15.92      2.92 o 
   0  10   1        0.93       -0.39      3.07 o 
   1  10   1      111.94      101.56      6.39 o 
   2  10   1        7.84        5.59      2.91 o 
   3  10   1      130.13      136.22     15.13 o 
   4  10   1       54.03       45.31     13.97 o 
  -6  11   1      223.31      213.40     15.38 o 
  -5  11   1      249.51      297.95     23.17 o 
  -4  11   1       18.74       17.92      3.94 o 
  -3  11   1       33.83       24.20      3.69 o 
  -2  11   1        3.17        3.43      2.30 o 
  -1  11   1        6.67        6.89      3.01 o 
   0  11   1       15.17       16.74      3.29 o 
   1  11   1       69.82       66.34      6.74 o 
   2  11   1       27.14       21.90      4.15 o 
   3  11   1       57.28       52.36      6.68 o 
  -5  12   1      100.61      111.29     10.30 o 
  -4  12   1        0.52       -4.13      4.17 o 
  -3  12   1        1.85        1.89      3.86 o 
  -2  12   1       11.02        9.01      3.79 o 
  -1  12   1        1.83       -3.34      3.34 o 
   0  12   1        3.98       -0.82      3.41 o 
   1  12   1      225.24      210.15      9.86 o 
   2  12   1        1.20        6.20      7.30 o 
  -4  13   1        0.17        5.04      5.71 o 
  -3  13   1       14.28       15.78      5.22 o 
  -2  13   1       30.95       25.57      6.05 o 
  -1  13   1      223.66      239.71     13.21 o 
   0  13   1       99.50       99.75     10.26 o 
   1  13   1      336.33      428.10     17.71 o 
  -2  14   1       34.32       24.84      7.05 o 
  -1 -14   2       37.78       58.60     16.90 o 
   0 -14   2       71.11       78.06      7.88 o 
   1 -14   2      207.51      229.34     14.63 o 
   2 -14   2       51.12       54.95      6.11 o 
   3 -14   2       77.02       69.53      9.75 o 
   4 -14   2        2.51        1.35      6.27 o 
  -2 -13   2       17.66        2.66      9.13 o 
  -1 -13   2       28.27       31.84      6.92 o 
   0 -13   2       47.01       57.83      6.57 o 
   1 -13   2      167.52      172.44     10.09 o 
   2 -13   2       72.76       73.80      5.47 o 
   3 -13   2       26.34       18.50      4.09 o 
   4 -13   2        3.33        3.98      5.08 o 
   5 -13   2       29.49        8.22      7.17 o 
  -3 -12   2        0.02        2.10     14.43 o 
  -2 -12   2        5.84        8.86      5.40 o 
  -1 -12   2        3.28       -0.63      4.14 o 
   0 -12   2      230.22      236.81     10.18 o 
   1 -12   2      182.81      194.04      6.42 o 
   2 -12   2       33.71       36.98      3.68 o 
   3 -12   2      164.63      180.75      9.62 o 
   4 -12   2      127.70      125.95      7.09 o 
   5 -12   2      442.22      445.81     15.15 o 
  -4 -11   2        3.82       -5.94      5.94 o 
  -3 -11   2      215.85      253.34     24.57 o 
  -2 -11   2       24.12       25.24      6.25 o 
  -1 -11   2        1.16        1.21      2.57 o 
   0 -11   2       28.52       22.83      3.08 o 
   1 -11   2        0.53        0.58      2.40 o 
   2 -11   2       46.38       46.64      3.63 o 
   3 -11   2       33.97       44.72      4.47 o 
   4 -11   2      145.80      137.67      5.35 o 
   5 -11   2       90.02       98.50      6.61 o 
   6 -11   2       10.56        6.37      6.03 o 
  -4 -10   2       41.30       33.99      7.53 o 
  -3 -10   2       59.52       58.89     11.12 o 
  -2 -10   2       25.83       22.20      4.34 o 
  -1 -10   2       12.02        9.27      2.16 o 
   0 -10   2       85.91       88.36      4.00 o 
   1 -10   2       40.02       40.75      3.32 o 
   2 -10   2      106.08      105.25      5.60 o 
   3 -10   2      171.14      173.74      6.74 o 
   4 -10   2      108.18      115.39      5.47 o 
   5 -10   2      315.36      286.54      9.29 o 
   6 -10   2      121.82      124.92     10.43 o 
  -5  -9   2        0.40       -0.55      5.68 o 
  -4  -9   2        0.51       -3.64      5.25 o 
  -3  -9   2       26.68       18.21      4.07 o 
  -2  -9   2        5.16        7.47      2.99 o 
  -1  -9   2      135.32      128.46      4.18 o 
   0  -9   2      312.02      336.80      5.72 o 
   1  -9   2      193.54      194.15      4.77 o 
   2  -9   2        0.14       -0.13      1.81 o 
   3  -9   2      219.74      232.66      7.47 o 
   4  -9   2      178.47      194.50      6.03 o 
   5  -9   2      581.57      579.41     11.23 o 
   6  -9   2        4.70        8.39      5.34 o 
   7  -9   2        2.01       -3.56      5.34 o 
  -5  -8   2      171.48      155.88     15.44 o 
  -4  -8   2      707.00      724.76     23.67 o 
  -3  -8   2      447.99      487.51     14.76 o 
  -2  -8   2       49.55       49.89      4.72 o 
  -1  -8   2       54.68       56.27      2.35 o 
   0  -8   2      973.67     1098.00     10.54 o 
   1  -8   2      223.32      236.26      4.38 o 
   2  -8   2      606.04      722.98      8.21 o 
   3  -8   2       21.65       19.83      2.10 o 
   4  -8   2      153.60      140.99      5.66 o 
   5  -8   2       23.68       25.67      2.97 o 
   6  -8   2       49.71       33.38      4.51 o 
   7  -8   2        0.01       -4.82      4.82 o 
  -6  -7   2      199.35      194.11     13.54 o 
  -5  -7   2        2.10        1.09      6.31 o 
  -4  -7   2      202.83      208.05      8.77 o 
  -3  -7   2       36.95       36.33      3.42 o 
  -2  -7   2      376.18      436.27      6.07 o 
  -1  -7   2       84.10       84.93      2.52 o 
   0  -7   2       29.90       30.45      1.65 o 
   1  -7   2       29.58       29.52      1.81 o 
   2  -7   2      186.24      217.81      3.99 o 
   3  -7   2      328.30      353.80      5.77 o 
   4  -7   2     1158.68     1205.58     13.39 o 
   5  -7   2        7.11        6.64      2.28 o 
   6  -7   2      131.83      129.18      7.09 o 
   7  -7   2       14.56       14.49      5.80 o 
  -6  -6   2        0.05       -2.62      5.34 o 
  -5  -6   2      144.32      146.64     10.65 o 
  -4  -6   2     1498.34     1581.47     26.13 o 
  -3  -6   2      830.50      881.73      9.51 o 
  -2  -6   2      101.68      117.69      3.17 o 
  -1  -6   2       29.13       34.08      2.21 o 
   0  -6   2        6.35        4.05      1.01 o 
   1  -6   2      466.44      499.46      7.66 o 
   2  -6   2     2600.38     2967.95     25.06 o 
   3  -6   2      140.14      150.92      5.52 o 
   4  -6   2        0.76        1.38      1.56 o 
   5  -6   2     1528.10     1434.57     18.82 o 
   6  -6   2      109.38       96.69      6.12 o 
   7  -6   2        2.50        0.40      4.60 o 
  -6  -5   2       46.75       43.51      7.12 o 
  -5  -5   2     1528.28     1533.39     45.98 o 
  -4  -5   2     1057.28     1093.52     16.32 o 
  -3  -5   2     2194.95     2330.94     19.30 o 
  -2  -5   2     1651.53     1824.85     22.47 o 
  -1  -5   2     1020.13     1219.91     10.53 o 
   0  -5   2        8.28        9.61      1.07 o 
   1  -5   2      128.87      126.34      2.43 o 
   2  -5   2       95.25      103.38      2.69 o 
   3  -5   2       65.78       82.86      2.74 o 
   4  -5   2       85.70       78.65      3.17 o 
   5  -5   2      369.69      364.12      8.21 o 
   6  -5   2      114.47      124.50      9.21 o 
   7  -5   2       39.87       24.36      5.74 o 
  -7  -4   2      105.45       97.07     10.82 o 
  -6  -4   2       16.64       11.72      5.58 o 
  -5  -4   2      106.96       89.81      7.80 o 
  -4  -4   2      948.74      979.68     13.54 o 
  -3  -4   2        5.77        4.33      1.29 o 
  -2  -4   2      504.92      564.13      5.89 o 
  -1  -4   2        0.11       -0.17      0.74 o 
   0  -4   2        0.03       -0.64      0.64 o 
   1  -4   2       11.27       13.27      1.00 o 
   2  -4   2     2381.93     2549.34     15.83 o 
   3  -4   2       14.54       16.65      1.41 o 
   4  -4   2       13.43       15.21      1.85 o 
   5  -4   2      524.04      493.77      9.42 o 
   6  -4   2      438.50      447.39     10.91 o 
   7  -4   2       28.39       36.85      6.27 o 
  -7  -3   2        9.81       14.66      5.96 o 
  -6  -3   2       24.61       28.97     13.19 o 
  -5  -3   2      131.89      126.86      6.67 o 
  -4  -3   2       98.07      101.66      3.69 o 
  -3  -3   2     1247.49     1270.18     24.78 o 
  -2  -3   2     1270.23     1372.36     12.92 o 
  -1  -3   2       72.76       69.88      1.77 o 
   0  -3   2     1126.25     1011.70      8.64 o 
   1  -3   2      751.15      734.97      5.13 o 
   2  -3   2        4.61        8.48      0.94 o 
   3  -3   2       10.69       11.69      1.22 o 
   4  -3   2      315.27      289.61      5.49 o 
   5  -3   2      396.16      403.58      8.38 o 
   6  -3   2        3.96        5.19      2.82 o 
   7  -3   2        7.03       -1.66      5.23 o 
  -7  -2   2       99.79       98.57     11.16 o 
  -6  -2   2        0.21       -0.55      4.06 o 
  -5  -2   2      112.21      110.96      3.87 o 
  -4  -2   2      656.05      656.36      8.50 o 
  -3  -2   2     2212.17     2201.57     20.00 o 
  -2  -2   2      892.99      971.06      9.52 o 
  -1  -2   2     9851.13     9508.95     64.16 o 
   0  -2   2      380.63      391.48      3.67 o 
   1  -2   2     1774.02     1751.40     10.55 o 
   2  -2   2        7.10        5.46      0.84 o 
   3  -2   2      171.89      176.27      3.05 o 
   4  -2   2        0.38        1.84      1.37 o 
   5  -2   2       16.76       17.01      2.78 o 
   6  -2   2       30.75       33.35      3.84 o 
   7  -2   2        6.75        6.00      4.54 o 
  -7  -1   2       19.77       17.32      6.76 o 
  -6  -1   2       46.99       41.33      4.67 o 
  -5  -1   2      108.33      119.01      3.86 o 
  -4  -1   2      223.79      221.40      4.21 o 
  -3  -1   2      644.31      611.81      6.60 o 
  -2  -1   2       13.48       14.96      1.08 o 
  -1  -1   2      856.93      809.99      9.49 o 
   0  -1   2      259.54      213.47      2.29 o 
   1  -1   2      160.41      150.92      1.90 o 
   2  -1   2        6.97       10.79      0.95 o 
   3  -1   2      141.15      135.10      3.02 o 
   4  -1   2        4.84        2.75      1.35 o 
   5  -1   2      215.83      208.18      7.43 o 
   6  -1   2       78.36       63.65      4.84 o 
   7  -1   2       11.50        8.53      8.34 o 
  -7   0   2        8.64       14.71      4.34 o 
  -6   0   2        1.39        0.77      2.54 o 
  -5   0   2        5.10        3.49      1.47 o 
  -4   0   2      865.94      864.26      8.75 o 
  -3   0   2     1996.43     1993.50     17.10 o 
  -2   0   2       28.81       25.65      1.14 o 
  -1   0   2    10747.18     9776.68    124.23 o 
   0   0   2     3025.61     2713.54     17.87 o 
   1   0   2        9.36        5.98      0.74 o 
   2   0   2      294.69      308.19      3.50 o 
   3   0   2      818.79      856.79      8.35 o 
   4   0   2       71.06       87.75      3.20 o 
   5   0   2      141.95      128.77      4.43 o 
   6   0   2        2.21       -0.83      2.57 o 
   7   0   2        5.10        2.67      5.55 o 
  -7   1   2       90.09       87.36      6.76 o 
  -6   1   2       82.49       82.38      5.86 o 
  -5   1   2      354.09      379.66      5.45 o 
  -4   1   2     3372.44     3505.83     25.91 o 
  -3   1   2     6725.11     6816.86     58.09 o 
  -2   1   2     3126.20     3079.03     22.84 o 
  -1   1   2     1116.60      985.73      8.27 o 
   0   1   2      372.84      343.37      3.31 o 
   1   1   2      290.92      323.46      3.16 o 
   2   1   2       10.85       14.72      1.28 o 
   3   1   2     1415.24     1521.34     13.58 o 
   4   1   2       15.43       11.09      1.63 o 
   5   1   2       24.25       21.10      2.25 o 
   6   1   2        0.52        0.14      2.64 o 
   7   1   2       76.99       73.33     13.52 o 
  -7   2   2      210.37      196.40      8.78 o 
  -6   2   2      105.77       98.90      6.73 o 
  -5   2   2        0.21        1.88      1.38 o 
  -4   2   2      560.95      523.52      6.70 o 
  -3   2   2      240.90      240.84      4.91 o 
  -2   2   2       90.10       95.54      2.27 o 
  -1   2   2     1037.24     1000.98      7.23 o 
   0   2   2    12257.27    12086.09     65.91 o 
   1   2   2      182.62      199.53      2.50 o 
   2   2   2       28.23       18.96      1.24 o 
   3   2   2      269.35      290.01      4.45 o 
   4   2   2       62.19       65.49      3.06 o 
   5   2   2      314.82      313.65      6.27 o 
   6   2   2      177.79      162.86      6.93 o 
   7   2   2       19.28       17.03      9.35 o 
  -8   3   2      157.62      189.11     17.36 o 
  -7   3   2      170.92      146.13      7.50 o 
  -6   3   2        7.69       10.30      2.99 o 
  -5   3   2        6.22        4.38      1.52 o 
  -4   3   2      701.18      707.02      7.42 o 
  -3   3   2      596.11      607.96      6.67 o 
  -2   3   2      890.72      911.83      7.93 o 
  -1   3   2     2644.69     2550.67     18.58 o 
   0   3   2     7902.41     7565.65     47.26 o 
   1   3   2       20.86       20.77      1.40 o 
   2   3   2      323.29      360.54      5.26 o 
   3   3   2      105.49      119.21      3.24 o 
   4   3   2      232.92      212.38      4.96 o 
   5   3   2      169.15      169.27      5.13 o 
   6   3   2        0.53        4.51      5.39 o 
  -7   4   2        9.95       11.61      3.76 o 
  -6   4   2      136.78      137.48      6.78 o 
  -5   4   2        0.44        0.57      1.56 o 
  -4   4   2      208.54      239.50      4.73 o 
  -3   4   2       44.47       57.73      2.34 o 
  -2   4   2       20.68       21.15      1.47 o 
  -1   4   2      245.30      205.28      3.23 o 
   0   4   2      166.62      156.16      2.69 o 
   1   4   2       97.25      103.49      3.13 o 
   2   4   2      256.33      266.65      4.68 o 
   3   4   2      190.44      208.92      4.23 o 
   4   4   2        0.09        0.44      1.76 o 
   5   4   2       13.66       19.01      2.60 o 
   6   4   2       24.21       23.84      6.58 o 
  -7   5   2       44.90       46.56      6.09 o 
  -6   5   2       42.69       40.19      4.39 o 
  -5   5   2       25.08       25.69      2.63 o 
  -4   5   2      223.72      228.74      4.95 o 
  -3   5   2       16.06       11.09      1.62 o 
  -2   5   2      352.77      392.36      7.12 o 
  -1   5   2      217.04      208.38      3.25 o 
   0   5   2       73.39       68.10      2.26 o 
   1   5   2      505.48      520.06      6.76 o 
   2   5   2       82.38       72.90      3.19 o 
   3   5   2      230.89      226.33      5.64 o 
   4   5   2      195.25      191.24      5.08 o 
   5   5   2       13.56        9.12      3.01 o 
   6   5   2       32.42       22.88     19.72 o 
  -7   6   2       32.47       30.40      7.22 o 
  -6   6   2       44.42       45.98      5.04 o 
  -5   6   2      102.49      108.08      5.49 o 
  -4   6   2        9.73        5.08      1.90 o 
  -3   6   2      142.14      133.45      3.88 o 
  -2   6   2        0.26       -1.16      1.16 o 
  -1   6   2     1554.49     1500.92     12.25 o 
   0   6   2     1913.78     1866.42     15.42 o 
   1   6   2     2207.77     2262.95     20.59 o 
   2   6   2      204.80      195.69      4.85 o 
   3   6   2      132.07      128.37      5.20 o 
   4   6   2      176.56      175.75      5.62 o 
   5   6   2       11.57        1.16      4.53 o 
  -7   7   2       24.34       28.96      5.91 o 
  -6   7   2       10.29       10.03      3.73 o 
  -5   7   2      588.68      591.59     16.11 o 
  -4   7   2      632.97      609.29     11.69 o 
  -3   7   2      134.94      124.19      4.27 o 
  -2   7   2      424.01      404.74      6.84 o 
  -1   7   2      190.71      169.47      3.79 o 
   0   7   2      637.13      651.10      7.97 o 
   1   7   2      180.42      191.08      4.56 o 
   2   7   2      112.52      108.67      6.13 o 
   3   7   2       37.12       39.68      3.54 o 
   4   7   2       72.79       69.40      4.53 o 
   5   7   2       24.89       19.07      6.71 o 
  -7   8   2        0.90       -1.54      4.67 o 
  -6   8   2        1.68        2.92      3.46 o 
  -5   8   2        7.97        9.78      3.54 o 
  -4   8   2      691.35      712.86     11.77 o 
  -3   8   2        7.13        2.91      2.15 o 
  -2   8   2      331.51      354.97      5.56 o 
  -1   8   2        7.28        7.78      1.70 o 
   0   8   2       19.22       20.73      2.24 o 
   1   8   2      155.46      172.33      7.37 o 
   2   8   2      217.56      212.69      7.05 o 
   3   8   2       25.09       34.81      4.65 o 
   4   8   2        2.58        0.40      4.02 o 
  -7   9   2       48.01       45.19     24.00 o 
  -6   9   2       11.61       10.54      5.05 o 
  -5   9   2      809.98      753.39     14.05 o 
  -4   9   2       11.86       11.35      3.11 o 
  -3   9   2       98.10       88.31      4.32 o 
  -2   9   2        1.62        2.97      1.78 o 
  -1   9   2      104.70       98.43      3.89 o 
   0   9   2      134.74      127.49      5.70 o 
   1   9   2      473.58      532.08     13.20 o 
   2   9   2        7.19        2.45      2.80 o 
   3   9   2        2.18       -1.00      2.83 o 
   4   9   2        0.05        0.76      6.02 o 
  -6  10   2       33.48       25.72      6.38 o 
  -5  10   2       26.82       24.03      5.20 o 
  -4  10   2       35.22       38.48      7.68 o 
  -3  10   2      120.82      115.76      5.57 o 
  -2  10   2      199.73      192.42      7.02 o 
  -1  10   2      106.49      100.57      4.34 o 
   0  10   2       12.76       15.08      3.15 o 
   1  10   2        6.04        8.16      2.86 o 
   2  10   2       26.55       29.34      3.91 o 
   3  10   2      165.77      142.94     11.91 o 
  -6  11   2        4.50        2.45      7.64 o 
  -5  11   2      319.73      340.71     14.43 o 
  -4  11   2        9.42        4.83      4.17 o 
  -3  11   2        1.44       -0.24      3.01 o 
  -2  11   2       19.25       15.45      3.60 o 
  -1  11   2      142.12      148.94      7.02 o 
   0  11   2      140.71      133.90      6.95 o 
   1  11   2       58.09       49.81      5.00 o 
   2  11   2        0.53        2.18      4.18 o 
  -5  12   2      245.82      240.40     13.28 o 
  -4  12   2       57.75       64.45      8.01 o 
  -3  12   2       40.66       38.79      5.15 o 
  -2  12   2       28.38       13.22      5.51 o 
  -1  12   2       40.76       41.00      7.25 o 
   0  12   2      195.05      220.24     11.22 o 
   1  12   2        5.86        3.62      6.06 o 
  -4  13   2        0.09       -5.15      5.15 o 
  -3  13   2       57.24       50.27      6.42 o 
  -2  13   2       84.18       97.63      9.56 o 
  -1  13   2       99.19      103.31     16.81 o 
   0  13   2      222.10      222.38     14.13 o 
  -1 -14   3       24.25       30.58      7.34 o 
   0 -14   3       29.60       22.65      6.88 o 
   1 -14   3       20.19       24.51      8.13 o 
   2 -14   3        0.02        2.67      5.28 o 
   3 -14   3       10.24       11.07      4.70 o 
   4 -14   3       29.91       12.17      7.88 o 
  -2 -13   3       79.00      102.27      9.57 o 
  -1 -13   3       32.86       36.59     13.11 o 
   0 -13   3        0.62        5.73      4.84 o 
   1 -13   3       60.07       57.96      6.59 o 
   2 -13   3       60.89       45.42      4.95 o 
   3 -13   3        0.67        4.81      3.55 o 
   4 -13   3        1.06       -2.11      4.15 o 
   5 -13   3      111.38      106.55     11.43 o 
  -3 -12   3       16.90       11.27      6.85 o 
  -2 -12   3       10.40        6.70      5.20 o 
  -1 -12   3      103.60      106.96      7.62 o 
   0 -12   3      646.01      719.82     16.68 o 
   1 -12   3      716.26      821.40     14.73 o 
   2 -12   3       20.83       24.46      3.69 o 
   3 -12   3      227.86      233.72      7.17 o 
   4 -12   3        7.59       10.04      3.91 o 
   5 -12   3        0.28        2.38      5.03 o 
  -4 -11   3        1.84        4.41      7.78 o 
  -3 -11   3       32.91       29.30      7.22 o 
  -2 -11   3       83.00       69.04      7.05 o 
  -1 -11   3      216.09      226.25      9.86 o 
   0 -11   3       10.42        7.05      2.19 o 
   1 -11   3        1.64        0.21      2.09 o 
   2 -11   3      246.86      251.26      6.79 o 
   3 -11   3      101.12      109.91      4.75 o 
   4 -11   3      453.28      462.88     11.28 o 
   5 -11   3      256.35      271.10     14.71 o 
   6 -11   3      256.99      295.30     28.73 o 
  -4 -10   3        0.55       -2.52      5.39 o 
  -3 -10   3       43.36       44.80      5.94 o 
  -2 -10   3       23.89       29.58      4.43 o 
  -1 -10   3        1.17        2.65      2.88 o 
   0 -10   3      373.97      410.10      7.77 o 
   1 -10   3     1139.81     1215.03     13.74 o 
   2 -10   3      411.07      397.98      7.89 o 
   3 -10   3      246.64      261.10      6.44 o 
   4 -10   3      370.76      402.36     12.33 o 
   5 -10   3      100.10       96.46      7.35 o 
   6 -10   3       23.89       29.73      6.51 o 
  -5  -9   3       48.64       38.13      7.81 o 
  -4  -9   3        0.26       -1.53      5.34 o 
  -3  -9   3      144.09      124.09      7.80 o 
  -2  -9   3       62.37       60.17      6.40 o 
  -1  -9   3       42.13       43.58      3.66 o 
   0  -9   3      423.03      467.14      6.42 o 
   1  -9   3      724.40      820.91      9.57 o 
   2  -9   3       42.21       47.66      2.77 o 
   3  -9   3      309.73      325.30      6.94 o 
   4  -9   3       40.24       37.34      3.29 o 
   5  -9   3      100.81      115.02      5.31 o 
   6  -9   3        0.02       -1.22      4.48 o 
   7  -9   3        0.21        0.25      5.63 o 
  -5  -8   3      183.67      176.93     12.13 o 
  -4  -8   3       57.80       61.89      7.54 o 
  -3  -8   3      134.75      132.04      9.17 o 
  -2  -8   3       39.27       40.48      3.07 o 
  -1  -8   3      196.08      205.52      4.50 o 
   0  -8   3        0.31       -0.06      1.08 o 
   1  -8   3      317.20      315.58      4.79 o 
   2  -8   3        2.08        5.38      1.60 o 
   3  -8   3       51.63       64.75      3.05 o 
   4  -8   3     1051.81     1035.10     15.44 o 
   5  -8   3      206.54      216.67      6.68 o 
   6  -8   3      195.46      202.40     11.02 o 
   7  -8   3       24.28       14.40      6.06 o 
  -6  -7   3       29.11       17.53     10.93 o 
  -5  -7   3      317.13      329.71     16.57 o 
  -4  -7   3     1027.27     1110.94     26.30 o 
  -3  -7   3      663.13      708.94      9.94 o 
  -2  -7   3        4.39        3.53      1.35 o 
  -1  -7   3       98.76      120.62      3.19 o 
   0  -7   3        0.36       -0.57      0.91 o 
   1  -7   3      564.15      558.72      6.06 o 
   2  -7   3       29.08       32.80      1.93 o 
   3  -7   3       35.02       49.53      2.59 o 
   4  -7   3      335.73      303.17      5.99 o 
   5  -7   3       12.21       12.13      2.99 o 
   6  -7   3       78.53       87.87      7.35 o 
   7  -7   3       28.18       34.56      6.83 o 
  -6  -6   3        0.23       -1.40      4.75 o 
  -5  -6   3      417.20      434.82     15.35 o 
  -4  -6   3      157.46      172.17     16.27 o 
  -3  -6   3      464.61      469.39     10.57 o 
  -2  -6   3       86.18       90.75      2.68 o 
   0  -6   3       54.89       65.30      1.95 o 
   1  -6   3       34.57       37.60      1.69 o 
   2  -6   3      213.23      217.28      3.59 o 
   3  -6   3       34.36       33.78      2.14 o 
   4  -6   3        0.09       -0.49      1.60 o 
   5  -6   3      989.67      962.43     14.55 o 
   6  -6   3        4.00        3.36      3.10 o 
   7  -6   3       54.30       49.98      7.30 o 
  -6  -5   3       39.88       44.62      6.93 o 
  -5  -5   3       61.37       62.92      6.92 o 
  -4  -5   3      211.73      234.14      5.78 o 
  -3  -5   3     1239.68     1335.11     13.98 o 
  -2  -5   3     1491.29     1718.35     13.16 o 
  -1  -5   3      189.21      218.09      3.69 o 
   0  -5   3       13.59       14.46      1.30 o 
   1  -5   3      339.18      383.14      4.18 o 
   2  -5   3     1085.59     1150.48      9.72 o 
   3  -5   3      229.57      285.41      4.72 o 
   4  -5   3     1115.17     1064.69     11.26 o 
   5  -5   3      157.09      175.56      6.41 o 
   6  -5   3      645.78      621.85     12.92 o 
   7  -5   3       11.22        9.65      5.07 o 
  -7  -4   3       52.20       78.11     10.37 o 
  -6  -4   3       12.39        9.79      5.02 o 
  -5  -4   3       91.37       94.37      7.65 o 
  -4  -4   3      874.01      922.84     12.33 o 
  -3  -4   3       32.57       35.26      2.10 o 
  -2  -4   3      277.47      319.05      4.13 o 
  -1  -4   3     5947.18     6459.93     44.60 o 
   0  -4   3      216.00      200.66      3.93 o 
   2  -4   3      133.01      168.59      2.58 o 
   3  -4   3      131.27      122.71      3.21 o 
   4  -4   3     2709.40     2500.20     22.58 o 
   5  -4   3     1102.04     1049.57     14.99 o 
   6  -4   3       80.21       89.44      5.75 o 
   7  -4   3        3.08        6.82      4.81 o 
  -7  -3   3       20.14       27.44      6.29 o 
  -6  -3   3        6.58        8.28      4.70 o 
  -5  -3   3       65.47       62.45      4.35 o 
  -4  -3   3     1437.79     1469.86     15.15 o 
  -3  -3   3      591.27      553.09      6.37 o 
  -2  -3   3        1.62        1.26      0.99 o 
  -1  -3   3        6.03        8.33      0.81 o 
   0  -3   3      435.77      387.45      3.82 o 
   1  -3   3      109.05      112.99      1.78 o 
   2  -3   3       37.83       42.29      1.58 o 
   3  -3   3       77.34       98.71      2.77 o 
   4  -3   3      415.71      388.62      5.83 o 
   5  -3   3       51.38       66.28      4.27 o 
   6  -3   3       48.24       49.70      4.57 o 
   7  -3   3       13.41       10.96      4.89 o 
  -7  -2   3        0.30       -1.26      4.55 o 
  -6  -2   3        1.24        1.41      3.90 o 
  -5  -2   3      197.25      193.66      6.36 o 
  -4  -2   3       45.31       39.72      2.28 o 
  -3  -2   3      156.75      146.15      5.04 o 
  -2  -2   3      441.56      419.36      5.82 o 
  -1  -2   3      335.02      335.01      5.29 o 
   0  -2   3      514.47      486.33      4.30 o 
   1  -2   3     2551.00     2293.50     13.11 o 
   2  -2   3       34.39       43.81      1.49 o 
   3  -2   3       31.99       38.59      1.97 o 
   4  -2   3      119.68      105.12      3.84 o 
   5  -2   3      290.64      305.29      6.54 o 
   6  -2   3       10.30        8.41      3.20 o 
   7  -2   3       77.91       80.94      8.39 o 
  -7  -1   3       78.64       79.58      7.18 o 
  -6  -1   3        4.42        0.10      6.09 o 
  -5  -1   3      186.36      193.56      4.33 o 
  -4  -1   3     1122.87     1135.94     10.91 o 
  -3  -1   3     3069.54     3033.85     28.44 o 
  -2  -1   3     1807.78     1663.95     18.92 o 
  -1  -1   3      836.89      686.79     10.45 o 
   0  -1   3     7478.75     6968.78     56.51 o 
   1  -1   3      534.13      492.26      3.68 o 
   2  -1   3      283.72      303.58      3.40 o 
   3  -1   3       22.80       26.81      1.83 o 
   4  -1   3       62.97       67.78      4.01 o 
   5  -1   3      164.29      160.75      5.17 o 
   6  -1   3        0.06        2.07      2.67 o 
   7  -1   3       12.85        8.88      7.36 o 
  -7   0   3        5.60        5.26      3.63 o 
  -6   0   3      147.53      151.57      6.44 o 
  -5   0   3      852.99      881.38      9.91 o 
  -4   0   3     2292.58     2258.85     19.51 o 
  -3   0   3     1356.95     1265.37     12.17 o 
  -2   0   3      988.29      892.96      9.11 o 
  -1   0   3       14.92       14.24      3.68 o 
   0   0   3     3208.77     2945.18     19.67 o 
   1   0   3     1814.58     1691.81     10.29 o 
   2   0   3      129.54      130.80      2.45 o 
   3   0   3      189.52      191.82      3.92 o 
   4   0   3       49.38       55.61      2.80 o 
   5   0   3       22.47       22.08      2.49 o 
   6   0   3       79.84       83.32      5.44 o 
   7   0   3       89.64       70.19      9.40 o 
  -7   1   3        4.44        0.30      3.62 o 
  -6   1   3        0.02        4.02      2.39 o 
  -5   1   3       17.16       17.54      1.76 o 
  -4   1   3      302.49      305.37      4.97 o 
  -3   1   3       71.16       69.22      2.39 o 
  -2   1   3      348.94      328.91      5.07 o 
  -1   1   3      650.01      591.71      5.61 o 
   0   1   3    12986.44    12302.61     73.00 o 
   1   1   3      257.11      262.53      2.81 o 
   2   1   3      787.15      735.55      7.08 o 
   3   1   3     1412.90     1517.05     14.44 o 
   4   1   3        0.42        1.30      1.63 o 
   5   1   3       43.43       44.03      3.25 o 
   6   1   3      370.57      357.46     14.00 o 
   7   1   3        8.11        6.56      6.44 o 
  -7   2   3       26.93       13.24      5.83 o 
  -6   2   3       25.11       21.21      3.02 o 
  -5   2   3      300.24      324.19      5.09 o 
  -4   2   3      336.25      297.97      4.81 o 
  -3   2   3      271.78      259.95      4.57 o 
  -2   2   3      404.48      382.38      5.05 o 
  -1   2   3      807.70      846.55      7.41 o 
   0   2   3      639.15      565.10      4.85 o 
   1   2   3        0.57       -0.88      0.88 o 
   2   2   3        5.55        3.54      1.01 o 
   3   2   3       34.20       52.31      2.60 o 
   4   2   3       19.55       19.20      2.14 o 
   5   2   3      183.05      191.93      5.22 o 
   6   2   3       18.15       12.97      4.91 o 
  -7   3   3       43.22       43.96      5.20 o 
  -6   3   3      143.25      131.69      8.26 o 
  -5   3   3      249.72      258.96      4.86 o 
  -4   3   3      606.71      638.82      7.22 o 
  -3   3   3      909.59      894.67      8.50 o 
  -2   3   3      332.90      365.00      6.27 o 
  -1   3   3      133.66      143.38      2.23 o 
   0   3   3      674.15      686.10      6.95 o 
   1   3   3     1659.57     1680.52     12.71 o 
   2   3   3      435.30      419.96      5.28 o 
   3   3   3        4.30        2.17      1.37 o 
   4   3   3       41.72       37.88      2.79 o 
   5   3   3      161.14      168.67      5.11 o 
   6   3   3      212.59      196.20     11.59 o 
  -7   4   3        2.42        2.88      3.29 o 
  -6   4   3      349.98      308.22      8.65 o 
  -5   4   3        1.79       -1.75      1.75 o 
  -4   4   3        2.17        1.75      2.11 o 
  -3   4   3      657.45      714.86      7.97 o 
  -2   4   3      119.04      104.11      2.51 o 
  -1   4   3       32.02       40.62      1.80 o 
   0   4   3     1698.97     1682.78     12.62 o 
   1   4   3     1152.43     1119.96      9.45 o 
   2   4   3        3.59        2.06      1.24 o 
   3   4   3        2.62        3.12      1.73 o 
   4   4   3      312.28      305.96      6.21 o 
   5   4   3       40.48       45.37      3.51 o 
   6   4   3        0.02       -5.75      5.75 o 
  -7   5   3        1.47       -0.14      4.34 o 
  -6   5   3       77.74       69.01      5.59 o 
  -5   5   3        6.86        7.65      2.48 o 
  -4   5   3      107.50       87.44      3.77 o 
  -3   5   3      170.26      162.04      3.51 o 
  -2   5   3       34.01       22.57      1.69 o 
  -1   5   3     4823.65     4907.36     37.23 o 
   0   5   3     4029.58     3971.34     27.40 o 
   1   5   3     1940.75     1980.88     16.86 o 
   2   5   3       68.35       75.73      3.02 o 
   3   5   3      219.50      222.42      5.19 o 
   4   5   3      182.97      196.55      5.84 o 
   5   5   3       62.33       68.72      4.76 o 
   6   5   3       69.13       54.55     13.97 o 
  -7   6   3       14.25       14.82      7.45 o 
  -6   6   3      132.22      121.39      8.52 o 
  -5   6   3       34.97       35.60      3.52 o 
  -4   6   3      287.05      270.17      5.93 o 
  -3   6   3     1301.17     1238.38     12.23 o 
  -2   6   3       58.08       44.87      2.26 o 
  -1   6   3      390.98      405.81      5.79 o 
   0   6   3       56.95       68.69      2.29 o 
   1   6   3       64.73       72.96      2.68 o 
   2   6   3       37.35       32.59      2.48 o 
   3   6   3       66.22       74.15      3.90 o 
   4   6   3       71.71       62.94      3.98 o 
   5   6   3       18.77       19.06      5.74 o 
  -7   7   3       10.06       10.38      5.07 o 
  -6   7   3        3.27       -4.10      4.10 o 
  -5   7   3      108.23       96.41      6.15 o 
  -4   7   3      576.93      588.06      9.93 o 
  -3   7   3       51.33       46.60      2.83 o 
  -2   7   3      576.36      573.51      7.94 o 
  -1   7   3        3.64       -1.50      1.50 o 
   0   7   3      577.19      574.31      6.83 o 
   1   7   3       18.78       22.92      2.18 o 
   2   7   3      343.07      380.68      7.78 o 
   3   7   3       14.99       11.11      2.59 o 
   4   7   3      223.33      237.35      7.29 o 
   5   7   3        2.38        9.02      8.79 o 
  -7   8   3       14.97       23.88      6.71 o 
  -6   8   3       26.59       27.81      4.39 o 
  -5   8   3       42.78       49.39      4.30 o 
  -4   8   3     1211.11     1187.40     22.43 o 
  -3   8   3       16.61       13.15      2.54 o 
  -2   8   3      605.97      646.02     11.76 o 
  -1   8   3      277.07      268.55      6.36 o 
   0   8   3      278.09      296.14      5.75 o 
   1   8   3        0.07        0.15      1.60 o 
   2   8   3        6.40        6.38      2.34 o 
   3   8   3        3.99        2.14      2.54 o 
   4   8   3       95.49      111.01     14.27 o 
  -6   9   3       63.00       80.11      9.17 o 
  -5   9   3       20.11       19.14      3.82 o 
  -4   9   3      110.75      112.06      5.76 o 
  -3   9   3      134.34      134.22      7.12 o 
  -2   9   3       18.55       24.66      3.28 o 
  -1   9   3       50.40       50.95      3.52 o 
   0   9   3       44.54       38.71      2.57 o 
   1   9   3        7.80        4.26      2.35 o 
   2   9   3       78.42       87.98      5.71 o 
   3   9   3        4.68        4.89      3.23 o 
   4   9   3      317.02      353.88     26.60 o 
  -6  10   3       41.25       38.71      6.78 o 
  -5  10   3       56.48       59.07      7.26 o 
  -4  10   3      428.01      406.96      9.97 o 
  -3  10   3      143.35      140.96      6.35 o 
  -2  10   3       10.48        9.05      3.92 o 
  -1  10   3        4.29        7.11      3.20 o 
   0  10   3       26.49       25.72      3.21 o 
   1  10   3       48.17       55.96      4.32 o 
   2  10   3      110.42      111.69     11.44 o 
   3  10   3        0.28        0.72      3.48 o 
  -5  11   3      114.10      109.48      9.35 o 
  -4  11   3       12.74        7.48      5.01 o 
  -3  11   3        0.02       -3.25      3.86 o 
  -2  11   3      182.63      157.10     16.95 o 
  -1  11   3        5.54        2.09      3.45 o 
   0  11   3      520.83      550.82     18.46 o 
   1  11   3      100.36       96.09      8.52 o 
   2  11   3       24.29       24.86      6.93 o 
  -4  12   3       83.44       84.11      8.86 o 
  -3  12   3       45.60       46.34      7.24 o 
  -2  12   3        2.80       -2.74      4.87 o 
  -1  12   3       22.41       28.09      6.44 o 
   0  12   3       12.47       12.66      6.31 o 
   1  12   3      107.63       97.80     11.75 o 
  -3  13   3        9.69       12.30      6.11 o 
  -2  13   3        0.00        2.09      6.05 o 
  -1  13   3       26.71       36.44      7.63 o 
   1 -15   4        0.01        9.28      7.21 o 
   2 -15   4      135.43      127.58     21.86 o 
  -1 -14   4        0.13       -4.87      5.49 o 
   0 -14   4      345.09      417.36     24.10 o 
   1 -14   4      177.27      190.70     12.84 o 
   2 -14   4       89.03       73.68     16.42 o 
   3 -14   4        3.35       10.70      5.98 o 
   4 -14   4       82.29       52.97     12.75 o 
  -2 -13   4        1.29       10.68      6.66 o 
  -1 -13   4       41.03       51.68      7.55 o 
   0 -13   4      422.50      467.31     16.73 o 
   1 -13   4       54.27       65.56      9.53 o 
   2 -13   4       27.77       26.23      7.21 o 
   3 -13   4        0.41       -3.02      3.02 o 
   4 -13   4        0.07        0.88      3.95 o 
   5 -13   4        0.38        3.73      6.34 o 
  -3 -12   4       23.17       25.43      7.28 o 
  -2 -12   4        1.37        0.56      4.79 o 
  -1 -12   4      107.86      116.13     11.86 o 
   0 -12   4       45.75       50.21     11.18 o 
   1 -12   4       41.17       35.17      4.25 o 
   2 -12   4      350.05      334.55      8.14 o 
   3 -12   4      258.88      244.27      7.56 o 
   4 -12   4      130.00      128.24      5.84 o 
   5 -12   4      103.49       89.08      7.18 o 
  -4 -11   4       36.31       29.21      7.65 o 
  -3 -11   4       46.63       63.72      8.79 o 
  -2 -11   4        6.50        7.63      4.62 o 
  -1 -11   4        0.47        3.97      3.66 o 
   0 -11   4       85.12       83.78      5.13 o 
   1 -11   4     1634.66     1736.71     21.31 o 
   2 -11   4      659.51      723.27     11.19 o 
   3 -11   4       26.15       23.04      2.93 o 
   4 -11   4      181.56      164.30      5.83 o 
   5 -11   4       19.45       22.36      4.58 o 
   6 -11   4       56.62       69.66      9.81 o 
  -4 -10   4       28.40       20.79      6.28 o 
  -3 -10   4      121.20      131.45     10.27 o 
  -2 -10   4       43.17       34.24      5.37 o 
  -1 -10   4      285.04      314.03     12.33 o 
   0 -10   4      271.69      293.38      7.73 o 
   1 -10   4      342.62      380.76      7.03 o 
   2 -10   4        0.79        1.80      1.95 o 
   3 -10   4       62.04       55.18      3.58 o 
   4 -10   4       41.05       27.47      3.10 o 
   5 -10   4      181.87      166.83      6.45 o 
   6 -10   4       57.03       65.74      7.71 o 
  -5  -9   4       11.41        6.79      6.13 o 
  -4  -9   4       24.21       32.07      6.54 o 
  -3  -9   4       50.00       48.30      5.38 o 
  -2  -9   4       10.15        9.50      3.36 o 
  -1  -9   4       35.72       41.24      3.46 o 
   0  -9   4      491.09      551.14      8.60 o 
   1  -9   4      770.66      778.13      9.03 o 
   2  -9   4      951.74      969.79     11.36 o 
   3  -9   4       88.17       79.42      3.97 o 
   4  -9   4       98.14      106.00      4.86 o 
   5  -9   4      264.88      255.69      7.18 o 
   6  -9   4        3.05        2.78      3.63 o 
  -5  -8   4      127.19      130.01     16.23 o 
  -4  -8   4      450.36      460.83     23.44 o 
  -3  -8   4      149.89      149.65      9.34 o 
  -2  -8   4      108.64      113.66      3.73 o 
  -1  -8   4       10.84       12.17      1.96 o 
   0  -8   4      292.52      319.60      5.17 o 
   1  -8   4      412.38      407.70      5.33 o 
   2  -8   4      325.38      362.36      5.12 o 
   3  -8   4       27.92       24.11      3.67 o 
   4  -8   4      414.90      382.50      7.73 o 
   5  -8   4       27.78       27.46      3.32 o 
   6  -8   4      124.08      130.36      7.34 o 
   7  -8   4        2.55       -4.71      5.16 o 
  -6  -7   4      150.64      150.77     11.24 o 
  -5  -7   4        0.78       -1.58      4.62 o 
  -4  -7   4      610.54      634.96     18.06 o 
  -3  -7   4       13.81       16.17      2.10 o 
  -2  -7   4        5.38        7.38      1.46 o 
  -1  -7   4      377.29      394.88      7.00 o 
   0  -7   4       26.98       26.87      1.83 o 
   1  -7   4        3.98        3.46      1.09 o 
   2  -7   4      129.65      156.00      3.50 o 
   3  -7   4       10.98       15.52      1.83 o 
   4  -7   4        3.39        4.32      2.36 o 
   5  -7   4      585.49      549.47     12.68 o 
   6  -7   4        1.89        2.57      3.24 o 
   7  -7   4       22.48       30.60      6.74 o 
  -6  -6   4        0.04       -0.03      4.77 o 
  -5  -6   4      460.70      449.46     15.06 o 
  -4  -6   4        4.63        0.60      2.43 o 
  -3  -6   4       66.40       64.51      2.51 o 
  -2  -6   4       57.56       62.45      2.23 o 
  -1  -6   4      128.11      134.61      2.97 o 
   0  -6   4       15.82       20.66      1.55 o 
   1  -6   4      172.48      234.21      4.37 o 
   3  -6   4        8.95        4.00      1.44 o 
   4  -6   4      940.12      893.40     12.14 o 
   5  -6   4     2822.29     2763.76     30.94 o 
   6  -6   4       53.49       51.04      4.93 o 
   7  -6   4      359.19      324.42     14.12 o 
  -6  -5   4       42.12       41.30      6.45 o 
  -5  -5   4        0.97        5.61      7.33 o 
  -4  -5   4      764.64      801.19     14.94 o 
  -3  -5   4        0.55        0.70      1.33 o 
  -2  -5   4     1604.68     1828.03     14.24 o 
  -1  -5   4      152.40      143.84      2.68 o 
   0  -5   4       60.51       66.87      2.01 o 
   1  -5   4      995.09      952.21      8.35 o 
   2  -5   4       86.34       84.44      2.23 o 
   3  -5   4      530.17      500.93      5.68 o 
   4  -5   4      263.17      280.88      4.89 o 
   5  -5   4      163.04      162.12      6.91 o 
   6  -5   4       72.40       62.34      4.61 o 
   7  -5   4       31.30       33.93      6.50 o 
  -7  -4   4      302.18      320.33     18.26 o 
  -6  -4   4       29.13       29.25      5.82 o 
  -5  -4   4       13.18       10.80      2.74 o 
  -4  -4   4      639.26      681.47      9.53 o 
  -3  -4   4       17.07       21.25      2.19 o 
  -2  -4   4       10.09        6.73      1.24 o 
  -1  -4   4      573.40      628.92      6.42 o 
   0  -4   4       18.16       17.49      1.27 o 
   1  -4   4     1898.82     2006.80     15.29 o 
   2  -4   4     1659.78     1861.93     12.94 o 
   3  -4   4        4.03        0.61      1.13 o 
   4  -4   4       33.78       38.66      2.38 o 
   5  -4   4      196.24      216.41      5.93 o 
   6  -4   4       97.49      120.17      5.99 o 
   7  -4   4       80.76       99.45      9.04 o 
  -7  -3   4      110.61      131.34     12.74 o 
  -6  -3   4       10.31        1.52      4.04 o 
  -5  -3   4      613.71      624.84     11.28 o 
  -4  -3   4      253.12      262.07      5.18 o 
  -3  -3   4       81.10       80.20      3.12 o 
  -2  -3   4      102.44      101.77      3.57 o 
  -1  -3   4      625.83      680.10      7.14 o 
   0  -3   4      137.19       99.73      1.87 o 
   1  -3   4     1688.43     1557.77     12.07 o 
   2  -3   4      335.49      284.51      3.57 o 
   3  -3   4       13.82       10.15      1.30 o 
   4  -3   4     1883.87     1863.01     17.94 o 
   5  -3   4     2267.61     2256.40     23.55 o 
   6  -3   4      250.75      257.80      7.52 o 
   7  -3   4        0.02       -1.80      4.54 o 
  -7  -2   4       96.87       88.20     12.96 o 
  -6  -2   4        0.38        4.46      5.43 o 
  -5  -2   4       62.98       55.83      4.59 o 
  -4  -2   4      936.66      918.43     12.26 o 
  -3  -2   4     1315.89     1224.58     19.13 o 
  -2  -2   4      156.21      209.75      5.19 o 
  -1  -2   4       37.12       48.50      4.08 o 
   0  -2   4     1463.10     1363.83     11.61 o 
   1  -2   4      229.38      190.79      2.67 o 
   2  -2   4      163.10      177.17      2.99 o 
   3  -2   4       49.56       60.12      2.32 o 
   4  -2   4       24.41       24.72      2.25 o 
   5  -2   4        9.04        6.26      2.27 o 
   6  -2   4       22.60       30.58      3.68 o 
   7  -2   4       14.14       16.60      5.47 o 
  -7  -1   4      154.54      159.25      7.80 o 
  -6  -1   4       24.45       19.29      6.35 o 
  -5  -1   4      466.40      461.84      8.05 o 
  -4  -1   4      895.63      892.98      9.59 o 
  -3  -1   4     1259.67     1254.08     15.70 o 
  -2  -1   4      227.04      199.61      5.98 o 
  -1  -1   4      104.31      104.27      3.06 o 
   0  -1   4       66.66       55.48      1.66 o 
   1  -1   4       64.10       62.98      1.69 o 
   2  -1   4        0.00       -0.77      0.88 o 
   3  -1   4       65.50       72.43      2.49 o 
   4  -1   4      139.59      155.46      4.20 o 
   5  -1   4      112.19      100.51      5.57 o 
   6  -1   4      118.01      140.28      8.13 o 
   7  -1   4        5.75        9.03      4.93 o 
  -7   0   4       95.72       89.82      6.19 o 
  -6   0   4        1.27        1.57      2.39 o 
  -5   0   4       32.38       42.27      2.70 o 
  -4   0   4      294.03      296.29      5.61 o 
  -3   0   4      144.05      120.58      3.53 o 
  -2   0   4       68.13       52.12      5.75 o 
  -1   0   4      681.65      702.85     10.45 o 
   1   0   4       44.30       56.55      1.67 o 
   2   0   4      404.44      381.20      4.35 o 
   3   0   4      184.56      197.55      3.90 o 
   4   0   4      376.13      380.42      6.93 o 
   5   0   4        7.63        3.48      2.31 o 
   6   0   4      139.48      154.23      6.21 o 
   7   0   4       30.03       36.96      9.80 o 
  -7   1   4      150.44      138.62      7.24 o 
  -6   1   4       28.24       42.69      3.63 o 
  -5   1   4      568.86      575.08      9.20 o 
  -4   1   4     2791.60     2774.88     27.26 o 
  -3   1   4     1225.82     1180.84     14.01 o 
  -2   1   4      325.82      350.06      5.21 o 
  -1   1   4        0.02       -0.85      0.85 o 
   0   1   4     2167.51     2141.18     15.16 o 
   1   1   4        3.91       10.28      1.22 o 
   2   1   4      423.62      421.65      5.00 o 
   3   1   4      390.77      405.75      7.52 o 
   4   1   4      211.26      212.90      5.45 o 
   5   1   4        7.61       10.39      2.23 o 
   6   1   4        0.76        0.74      3.06 o 
  -7   2   4      201.76      213.25      8.18 o 
  -6   2   4       58.69       50.50      3.24 o 
  -5   2   4      293.82      322.14      6.83 o 
  -4   2   4      171.87      166.15      3.95 o 
  -3   2   4      899.65      921.95     12.08 o 
  -2   2   4      858.15      908.56     10.14 o 
  -1   2   4      585.28      604.03      6.39 o 
   0   2   4      607.55      665.49      5.40 o 
   1   2   4      660.92      685.61      6.63 o 
   2   2   4      262.08      259.66      3.80 o 
   3   2   4       58.27       63.66      2.56 o 
   4   2   4        2.42        5.38      1.87 o 
   5   2   4      121.31      133.91      4.69 o 
   6   2   4        5.60       12.91      4.30 o 
  -7   3   4       72.86       69.80      5.67 o 
  -6   3   4        1.11       -2.21      2.21 o 
  -5   3   4       10.41        8.22      2.15 o 
  -4   3   4      198.89      208.75      4.20 o 
  -3   3   4      724.25      811.28      9.32 o 
  -2   3   4        0.61        0.18      1.61 o 
  -1   3   4       10.19       15.16      1.75 o 
   0   3   4      682.89      650.50      7.26 o 
   1   3   4      773.82      751.70      6.86 o 
   2   3   4       18.79       16.67      1.50 o 
   3   3   4      485.41      487.52      6.66 o 
   4   3   4      381.51      396.24      7.06 o 
   5   3   4      398.92      423.57      7.86 o 
   6   3   4      122.43      124.22      9.77 o 
  -7   4   4       61.75       56.55      4.93 o 
  -6   4   4        1.26       -1.08      2.42 o 
  -5   4   4        8.09        5.94      2.18 o 
  -4   4   4     1108.58     1122.79     12.80 o 
  -3   4   4      830.85      831.11      8.63 o 
  -2   4   4      215.19      194.00      3.26 o 
  -1   4   4      491.25      555.67      5.85 o 
   0   4   4       60.28       71.23      4.36 o 
   1   4   4      179.83      161.56      2.99 o 
   2   4   4      226.97      251.02      4.26 o 
   3   4   4       85.43       91.99      4.14 o 
   4   4   4      176.16      184.10      5.24 o 
   5   4   4        2.15       -1.60      2.45 o 
   6   4   4       69.66       53.44      9.87 o 
  -7   5   4       34.79       25.66      4.26 o 
  -6   5   4        8.80        6.61      3.68 o 
  -5   5   4       18.40       14.80      2.60 o 
  -4   5   4      913.81      870.28      9.78 o 
  -3   5   4      116.70       91.62      2.85 o 
  -2   5   4        6.84        6.27      1.17 o 
  -1   5   4      699.87      737.07      8.03 o 
   0   5   4      582.43      618.40      7.38 o 
   1   5   4       96.88       84.92      4.20 o 
   2   5   4       69.01       66.87      4.08 o 
   3   5   4       66.66       58.56      3.52 o 
   4   5   4        7.21        1.43      2.22 o 
   5   5   4      153.86      140.07      5.72 o 
  -7   6   4        1.93       -2.39      6.87 o 
  -6   6   4       17.39       17.02      3.65 o 
  -5   6   4       20.40       17.65      2.90 o 
  -4   6   4      185.40      191.19      5.21 o 
  -3   6   4      296.77      283.02      4.89 o 
  -2   6   4      113.42      111.25      3.59 o 
  -1   6   4      784.23      831.06      9.69 o 
   0   6   4     3107.27     3201.90     28.19 o 
   1   6   4      102.77      100.54      3.04 o 
   2   6   4       34.66       30.00      2.39 o 
   3   6   4       51.22       53.90      3.51 o 
   4   6   4        0.09       -2.49      2.49 o 
   5   6   4       50.72       44.83      9.31 o 
  -7   7   4       34.05       25.97      7.21 o 
  -6   7   4       23.09       19.56      4.08 o 
  -5   7   4       20.19       22.87      3.31 o 
  -4   7   4      609.92      589.86     11.29 o 
  -3   7   4      262.40      242.76      5.21 o 
  -2   7   4      238.12      226.74      5.13 o 
  -1   7   4      114.20      108.94      3.59 o 
   0   7   4      329.32      363.72      6.68 o 
   1   7   4        5.57        4.30      1.70 o 
   2   7   4        6.33        6.46      3.43 o 
   3   7   4       20.20       11.83      2.72 o 
   4   7   4        0.28       -0.93      3.04 o 
  -7   8   4       89.26      123.52     13.30 o 
  -6   8   4       30.89       30.37      7.56 o 
  -5   8   4      154.29      168.42      7.34 o 
  -4   8   4      487.16      446.50      9.56 o 
  -3   8   4       30.71       28.50      3.38 o 
  -2   8   4      129.89      114.83      4.82 o 
  -1   8   4      168.66      172.65      5.23 o 
   0   8   4        2.74        3.40      2.30 o 
   1   8   4        1.17        0.30      1.71 o 
   2   8   4       42.92       40.24      4.34 o 
   3   8   4       60.87       55.49      4.42 o 
   4   8   4       24.51       25.85      4.55 o 
  -6   9   4       30.79       31.46      6.78 o 
  -5   9   4        6.80       10.97      3.95 o 
  -4   9   4      142.23      151.98      6.35 o 
  -3   9   4      336.60      340.97      8.52 o 
  -2   9   4      242.82      218.93     13.18 o 
  -1   9   4      394.54      418.24      9.04 o 
   0   9   4       19.77       21.86      3.61 o 
   1   9   4       19.29       22.50      2.99 o 
   2   9   4        2.25        2.01      2.79 o 
   3   9   4       31.18       37.05      7.21 o 
  -6  10   4        0.01       -4.91      4.91 o 
  -5  10   4       82.63       79.14      7.84 o 
  -4  10   4       32.32       39.93      4.92 o 
  -3  10   4        3.14        7.39      3.55 o 
  -2  10   4      134.51      142.43      7.14 o 
  -1  10   4        8.07        4.42      3.51 o 
   0  10   4       26.62       26.09      4.11 o 
   1  10   4       74.35       76.10      9.96 o 
   2  10   4        5.24        2.44      5.04 o 
  -5  11   4       96.18       89.00      8.77 o 
  -4  11   4       20.59       21.89      7.50 o 
  -3  11   4        0.00       -3.79      4.28 o 
  -2  11   4       76.78       65.33      7.66 o 
  -1  11   4        4.35       -0.10      5.04 o 
   0  11   4        1.48       11.77      5.70 o 
   1  11   4       40.12       32.49      6.83 o 
  -4  12   4        1.81        0.66      5.35 o 
  -3  12   4        3.87        1.45      6.14 o 
  -2  12   4        4.65        5.31      6.72 o 
  -1  12   4      162.60      163.32     13.47 o 
   0  12   4      146.70      170.36     11.97 o 
   1 -15   5        4.19        4.03      7.89 o 
   2 -15   5       15.45        8.06      6.99 o 
  -1 -14   5       10.27       13.56      7.15 o 
   0 -14   5      230.17      243.02     21.75 o 
   1 -14   5       13.45       20.64      8.12 o 
   2 -14   5       42.45       37.24      8.46 o 
   3 -14   5       33.36       30.72      5.36 o 
   4 -14   5       19.65       17.16      7.60 o 
  -2 -13   5       73.89       69.52      9.21 o 
  -1 -13   5       45.16       34.13      7.69 o 
   0 -13   5       14.12       11.69      6.87 o 
   1 -13   5      571.02      626.40     27.84 o 
   2 -13   5       34.59       28.95      5.12 o 
   3 -13   5        3.90       11.83      4.30 o 
   4 -13   5       11.90       10.29      5.54 o 
   5 -13   5       34.45       28.63      7.85 o 
  -3 -12   5       25.66       26.73      7.15 o 
  -2 -12   5        1.22        2.66      5.58 o 
  -1 -12   5       33.84       38.70     10.03 o 
   0 -12   5      440.34      481.65     18.02 o 
   1 -12   5        1.27        7.76      4.17 o 
   2 -12   5      153.32      163.68      7.63 o 
   3 -12   5       94.38       83.91      5.76 o 
   4 -12   5       10.52        7.15      3.29 o 
   5 -12   5        9.75        8.70      4.29 o 
  -4 -11   5        2.48        4.40      6.19 o 
  -3 -11   5      209.61      215.41     17.81 o 
  -2 -11   5      290.69      318.29     16.30 o 
  -1 -11   5        0.75       -5.18      5.18 o 
   0 -11   5      302.45      336.26     10.77 o 
   1 -11   5      265.07      296.58      8.33 o 
   2 -11   5      115.88      110.57      4.18 o 
   3 -11   5      649.39      664.19     10.38 o 
   4 -11   5      138.74      140.93      5.87 o 
   5 -11   5      136.39      161.43      6.94 o 
   6 -11   5        9.05       -4.22      8.20 o 
  -4 -10   5        0.02       -2.93      4.93 o 
  -3 -10   5      207.81      202.21     14.43 o 
  -2 -10   5       81.18       78.52      7.78 o 
  -1 -10   5       66.45       54.34      5.49 o 
   0 -10   5       30.75       31.51      3.72 o 
   1 -10   5      600.93      601.15     11.18 o 
   2 -10   5      236.98      231.92      5.28 o 
   3 -10   5      206.27      228.53      5.33 o 
   4 -10   5        0.37       -0.93      2.72 o 
   5 -10   5      165.12      194.30      6.85 o 
   6 -10   5        9.43       11.01      4.58 o 
  -5  -9   5        5.48        3.96      5.41 o 
  -4  -9   5       72.24       84.10      8.43 o 
  -3  -9   5      580.77      574.15     19.61 o 
  -2  -9   5      180.63      212.63      7.43 o 
  -1  -9   5      221.07      233.68      5.64 o 
   0  -9   5     1576.02     1684.61     17.02 o 
   1  -9   5      316.90      324.35      6.99 o 
   2  -9   5      281.68      305.14      5.12 o 
   3  -9   5       18.83       17.55      2.24 o 
   4  -9   5       43.49       34.96      4.18 o 
   5  -9   5      133.50      132.75      7.03 o 
   6  -9   5        0.44        4.58      3.70 o 
  -5  -8   5       22.93       15.96      5.57 o 
  -4  -8   5      107.68      120.79     12.06 o 
  -3  -8   5      184.82      165.32      7.84 o 
  -2  -8   5       47.66       47.66      2.46 o 
  -1  -8   5        0.02        0.01      1.39 o 
   0  -8   5       19.37       18.63      2.17 o 
   1  -8   5       13.23       17.31      1.99 o 
   2  -8   5        6.19        4.87      1.35 o 
   3  -8   5        4.03        3.19      1.77 o 
   4  -8   5       44.10       52.42      3.65 o 
   5  -8   5       20.33       20.88      3.12 o 
   6  -8   5      132.43      130.60      7.26 o 
   7  -8   5       43.58       64.92      9.29 o 
  -6  -7   5       29.63       27.23      6.26 o 
  -5  -7   5      124.45      104.63      8.53 o 
  -4  -7   5        2.70        3.31      3.24 o 
  -3  -7   5      226.79      240.40      4.71 o 
  -2  -7   5        0.14        0.87      1.21 o 
  -1  -7   5      544.37      562.86      6.24 o 
   0  -7   5      147.54      177.40      4.00 o 
   1  -7   5      364.07      371.21      6.65 o 
   2  -7   5      487.54      492.78      5.45 o 
   3  -7   5       10.07        8.36      1.73 o 
   4  -7   5       83.00       97.02      4.66 o 
   5  -7   5       45.03       38.32      4.27 o 
   6  -7   5       55.19       50.75      5.04 o 
   7  -7   5        3.21        6.38      5.99 o 
  -6  -6   5       31.50       30.65      6.05 o 
  -5  -6   5       10.35        1.97      3.97 o 
  -4  -6   5       18.14       19.82      2.81 o 
  -3  -6   5      131.35      135.71      4.07 o 
  -2  -6   5      137.14      154.91      2.96 o 
  -1  -6   5      419.32      463.51      5.41 o 
   0  -6   5       77.25       71.39      2.12 o 
   1  -6   5      308.58      280.12      4.47 o 
   2  -6   5      442.34      458.67      5.02 o 
   3  -6   5       22.01       11.42      1.55 o 
   4  -6   5      663.41      636.14      8.45 o 
   5  -6   5       97.40      107.11      5.45 o 
   6  -6   5        8.65        9.81      3.30 o 
   7  -6   5       20.67       26.44      7.00 o 
  -6  -5   5        5.29        4.69      4.52 o 
  -5  -5   5       56.20       53.98      3.95 o 
  -4  -5   5     1016.43     1026.84     14.87 o 
  -3  -5   5       17.05       14.60      1.99 o 
  -2  -5   5       76.16       74.95      2.64 o 
  -1  -5   5      101.09      129.32      2.93 o 
   0  -5   5        1.70        2.29      1.17 o 
   1  -5   5      140.16      149.88      3.01 o 
   2  -5   5      239.07      286.76      3.68 o 
   3  -5   5      235.14      218.33      3.69 o 
   4  -5   5      298.46      291.05      5.43 o 
   5  -5   5     1117.44     1112.75     14.51 o 
   6  -5   5      551.56      567.45     11.42 o 
   7  -5   5       32.21       28.79      5.74 o 
  -7  -4   5       20.02       22.98      5.34 o 
  -6  -4   5        1.24        0.84      3.06 o 
  -5  -4   5      210.99      214.28      6.14 o 
  -4  -4   5        0.61        2.36      1.94 o 
  -3  -4   5      242.52      240.88      6.67 o 
  -2  -4   5     1875.53     1992.56     19.53 o 
  -1  -4   5     1882.41     2102.60     22.39 o 
   0  -4   5      975.49      942.35      8.27 o 
   1  -4   5     1404.99     1249.66     11.06 o 
   2  -4   5     1279.09     1252.95      9.39 o 
   3  -4   5      382.29      339.29      4.66 o 
   4  -4   5      739.74      744.17      9.48 o 
   5  -4   5      184.71      189.44      8.79 o 
   6  -4   5      302.78      340.33      8.76 o 
   7  -4   5        1.48        2.28      4.63 o 
  -7  -3   5       15.24       13.47      4.75 o 
  -6  -3   5       15.34       18.53      5.41 o 
  -5  -3   5      374.42      370.24     10.81 o 
  -4  -3   5      310.48      325.54      8.60 o 
  -3  -3   5       15.46        8.30      1.98 o 
  -2  -3   5      665.27      692.86      7.67 o 
  -1  -3   5      102.52      102.59      6.13 o 
   0  -3   5      873.07      826.29      8.40 o 
   1  -3   5     2039.43     1964.81     15.81 o 
   2  -3   5     4093.57     4240.99     27.54 o 
   3  -3   5      532.06      554.66      7.06 o 
   4  -3   5      456.12      493.10      7.35 o 
   5  -3   5       60.24       61.84      5.02 o 
   6  -3   5        1.77       -2.39      2.39 o 
   7  -3   5      140.37      170.62     22.63 o 
  -7  -2   5      311.73      355.45     20.51 o 
  -6  -2   5       26.43       27.27      7.21 o 
  -5  -2   5       65.73       67.26      7.10 o 
  -4  -2   5      839.95      781.58     14.08 o 
  -3  -2   5      279.08      269.94      8.75 o 
  -2  -2   5       12.60       15.16      3.20 o 
  -1  -2   5      571.66      567.29     10.53 o 
   0  -2   5        6.56       10.73      1.35 o 
   1  -2   5     1335.51     1363.36     10.86 o 
   2  -2   5      141.39      127.89      2.37 o 
   3  -2   5       22.24       22.69      1.67 o 
   4  -2   5      154.42      159.02      7.06 o 
   5  -2   5      288.43      272.93      6.56 o 
   6  -2   5       36.02       31.53      3.44 o 
   7  -2   5        0.01       -4.02      5.07 o 
  -7  -1   5       16.03        5.86      7.44 o 
  -6  -1   5       42.19       36.06      8.11 o 
  -5  -1   5       38.76       34.04      6.76 o 
  -4  -1   5      132.42      133.53      4.58 o 
  -3  -1   5      320.13      301.84      4.36 o 
  -2  -1   5        0.03       -0.83      1.45 o 
  -1  -1   5      662.15      683.47     11.74 o 
   0  -1   5        0.83       -0.30      1.04 o 
   1  -1   5      198.53      189.34      3.09 o 
   2  -1   5      364.54      420.24      4.41 o 
   3  -1   5       32.89       28.19      1.77 o 
   4  -1   5      304.14      293.77      5.61 o 
   5  -1   5      441.04      454.88      8.43 o 
   6  -1   5       30.92       27.07      3.50 o 
   7  -1   5        3.58        6.28      5.67 o 
  -7   0   5      129.95      127.03      9.15 o 
  -6   0   5      609.46      613.76     24.57 o 
  -5   0   5      640.84      631.59     16.26 o 
  -4   0   5     2796.08     2734.90     32.72 o 
  -3   0   5      915.24      853.85     12.61 o 
  -2   0   5        1.87        3.24      1.77 o 
  -1   0   5     1043.80     1061.24     18.95 o 
   0   0   5       64.20       52.25      2.34 o 
   1   0   5       21.11       16.57      1.31 o 
   2   0   5       67.53       61.97      1.89 o 
   3   0   5       14.50       20.11      1.95 o 
   4   0   5        5.78        6.32      2.05 o 
   5   0   5       53.96       54.77      5.81 o 
   6   0   5       14.07       14.45      3.09 o 
  -7   1   5      227.29      216.73     10.50 o 
  -6   1   5      215.41      200.89     10.42 o 
  -5   1   5        6.14        3.42      2.34 o 
  -4   1   5      331.50      346.08      6.71 o 
  -3   1   5        1.31        0.94      1.38 o 
  -2   1   5      262.56      257.49      5.67 o 
  -1   1   5       30.92       35.07      2.72 o 
   0   1   5     1206.98     1150.84      9.09 o 
   1   1   5       19.24       20.64      1.51 o 
   2   1   5      198.82      177.03      3.01 o 
   3   1   5       23.82       28.82      1.95 o 
   4   1   5      279.94      264.29      6.06 o 
   5   1   5      558.24      568.27      9.14 o 
   6   1   5       32.06       38.07      3.90 o 
  -7   2   5      104.73       85.99      7.79 o 
  -6   2   5       40.76       39.27      5.52 o 
  -5   2   5        3.13        4.76      2.99 o 
  -4   2   5      304.38      305.26      7.94 o 
  -3   2   5      835.35      838.54     10.06 o 
  -2   2   5      171.43      186.50      3.87 o 
  -1   2   5      558.15      501.33      5.48 o 
   0   2   5      143.21      154.39      2.54 o 
   1   2   5      209.04      218.47      4.53 o 
   2   2   5        0.02       -0.32      0.99 o 
   3   2   5        2.73       -0.95      1.34 o 
   4   2   5      174.89      182.73      4.84 o 
   5   2   5      312.76      305.73      6.48 o 
   6   2   5       64.77       89.46      8.74 o 
  -7   3   5      105.23      114.78      8.82 o 
  -6   3   5      137.59      133.21      7.88 o 
  -5   3   5        0.28        0.63      2.43 o 
  -4   3   5      477.34      430.53      9.24 o 
  -3   3   5       32.00       29.61      2.81 o 
  -2   3   5      404.36      406.13      5.88 o 
  -1   3   5       13.11       15.03      1.30 o 
   0   3   5     5854.50     5961.90     44.22 o 
   1   3   5        1.27        0.71      1.21 o 
   2   3   5        0.40       -0.09      1.16 o 
   3   3   5        1.24        0.77      1.48 o 
   4   3   5       92.60       90.12      4.06 o 
   5   3   5        0.88       -2.34      2.34 o 
   6   3   5       11.22       11.99      7.25 o 
  -7   4   5      125.21      104.87     15.10 o 
  -6   4   5      141.46      130.90      5.34 o 
  -5   4   5       28.25       29.27      3.67 o 
  -4   4   5       79.69       72.82      3.63 o 
  -3   4   5      103.87      115.04      3.36 o 
  -2   4   5      297.13      321.94      4.18 o 
  -1   4   5     1118.39     1190.44     10.32 o 
   0   4   5       16.15       12.21      1.60 o 
   1   4   5      182.33      194.79      4.25 o 
   2   4   5       94.99      108.34      3.03 o 
   3   4   5       16.08       15.79      1.97 o 
   4   4   5      160.03      164.25      6.46 o 
   5   4   5       33.36       33.45      4.15 o 
  -7   5   5        6.98        9.43      5.21 o 
  -6   5   5      298.39      278.80      9.02 o 
  -5   5   5      208.76      208.02      5.75 o 
  -4   5   5       10.06        8.03      1.96 o 
  -3   5   5      994.05      945.59      9.28 o 
  -2   5   5      315.88      354.26      5.46 o 
  -1   5   5      462.82      440.30      5.63 o 
   0   5   5       68.78       62.61      2.87 o 
   1   5   5      207.74      203.81      5.15 o 
   2   5   5       47.58       45.46      2.45 o 
   3   5   5       48.24       52.19      3.26 o 
   4   5   5        0.23       -0.71      2.38 o 
   5   5   5      151.11      161.75     10.96 o 
  -7   6   5      239.35      233.41     10.78 o 
  -6   6   5       83.72       80.58      7.65 o 
  -5   6   5      727.39      705.60     12.56 o 
  -4   6   5      759.84      788.61     10.98 o 
  -3   6   5     2974.87     3007.60     24.59 o 
  -2   6   5       70.54       55.30      2.35 o 
  -1   6   5        5.96        7.37      1.56 o 
   0   6   5      568.82      605.09      7.87 o 
   1   6   5       78.88       84.00      4.22 o 
   2   6   5       72.22       50.39      5.06 o 
   3   6   5        0.00       -2.13      2.13 o 
   4   6   5       23.59       18.03      3.43 o 
  -7   7   5       31.26       28.81      8.68 o 
  -6   7   5        0.75       -0.02      3.21 o 
  -5   7   5       40.13       38.40      6.34 o 
  -4   7   5       42.32       35.81      3.11 o 
  -3   7   5        0.04        2.82      2.03 o 
  -2   7   5        8.78        6.08      1.96 o 
  -1   7   5      286.81      264.13      5.88 o 
   0   7   5        4.34        3.38      2.22 o 
   1   7   5      122.24      109.10      8.27 o 
   2   7   5      204.04      201.80      6.05 o 
   3   7   5       41.90       42.77      3.83 o 
   4   7   5        9.31        8.32      5.95 o 
  -6   8   5        1.37       -0.85      4.19 o 
  -5   8   5      277.04      290.51      9.03 o 
  -4   8   5       65.88       65.72      5.09 o 
  -3   8   5       14.52       15.48      3.32 o 
  -2   8   5       27.37       25.16      3.66 o 
  -1   8   5        1.60       -1.33      2.35 o 
   0   8   5      305.92      330.09      8.52 o 
   1   8   5       22.91       24.42      3.83 o 
   2   8   5        1.21       -0.05      3.34 o 
   3   8   5        0.71        6.94      4.81 o 
  -6   9   5        3.56        4.73      4.98 o 
  -5   9   5       46.84       41.70      8.29 o 
  -4   9   5      532.91      576.62     32.08 o 
  -3   9   5      123.22      112.96      7.32 o 
  -2   9   5        0.13        3.16      3.24 o 
  -1   9   5       22.14       17.89      4.70 o 
   0   9   5        0.58       -2.88      3.19 o 
   1   9   5       26.80       21.06      4.13 o 
   2   9   5      251.00      265.89     17.47 o 
   3   9   5        1.26       -1.23      5.74 o 
  -5  10   5       77.55       80.94     13.23 o 
  -4  10   5       55.89       48.19      6.68 o 
  -3  10   5       29.51       16.60      4.08 o 
  -2  10   5        3.57        1.97      3.54 o 
  -1  10   5       62.23       42.67      6.65 o 
   0  10   5      137.74      156.78     12.61 o 
   1  10   5      141.11      159.89     14.96 o 
   2  10   5        0.20        1.61      5.66 o 
  -4  11   5       12.14        6.71      5.23 o 
  -3  11   5        4.25       15.66      5.66 o 
  -2  11   5       89.14       93.20      8.71 o 
  -1  11   5        6.59        7.69      5.70 o 
   0  11   5      168.23      190.31     15.58 o 
   1  11   5       72.82       67.72      8.53 o 
  -3  12   5       62.36       59.29     12.38 o 
  -2  12   5        7.20        4.18      5.93 o 
  -1  12   5       58.73       51.13      7.95 o 
   1 -15   6       19.60       14.86      6.80 o 
   2 -15   6       40.68       45.72     11.19 o 
  -1 -14   6       61.70       68.72      9.91 o 
   0 -14   6       23.59       22.84      9.90 o 
   1 -14   6      156.38      145.04     11.43 o 
   2 -14   6       18.82       25.82      6.93 o 
   3 -14   6       45.50       48.09      6.94 o 
   4 -14   6       23.35       23.35     10.23 o 
  -2 -13   6      190.19      175.21     13.02 o 
  -1 -13   6       24.36       21.30      5.80 o 
   0 -13   6        6.99       15.26      6.25 o 
   1 -13   6      458.93      436.92     15.99 o 
   2 -13   6        0.34       -5.16      5.16 o 
   3 -13   6       39.51       30.87      5.20 o 
   4 -13   6       12.07        8.41      4.50 o 
  -3 -12   6       30.07       18.61      6.93 o 
  -2 -12   6        1.56        1.21      5.63 o 
  -1 -12   6       24.78       16.57      5.30 o 
   0 -12   6       84.78       79.83      7.80 o 
   1 -12   6       30.46       30.27      6.60 o 
   2 -12   6      390.21      404.77     14.81 o 
   3 -12   6       35.63       30.22      5.05 o 
   4 -12   6        0.63        3.59      3.89 o 
   5 -12   6       70.73       99.48     14.27 o 
  -4 -11   6        0.75       -0.92      5.55 o 
  -3 -11   6       78.17       80.82      8.79 o 
  -2 -11   6       52.12       38.06      9.47 o 
  -1 -11   6      116.35      111.83     10.83 o 
   0 -11   6     2349.36     2372.90     35.09 o 
   1 -11   6     1629.98     1656.83     24.42 o 
   2 -11   6      321.46      323.54     12.70 o 
   3 -11   6        0.65        0.09      2.32 o 
   4 -11   6       26.20       31.28      5.63 o 
   5 -11   6        9.27       12.98      4.45 o 
   6 -11   6       62.36       85.39     10.82 o 
  -4 -10   6       73.61       66.65     10.93 o 
  -3 -10   6       27.12       38.15      6.29 o 
  -2 -10   6      834.98      839.39     18.12 o 
  -1 -10   6        6.84        8.32      3.93 o 
   0 -10   6       64.41       58.68      5.79 o 
   1 -10   6      177.90      190.15      6.55 o 
   2 -10   6       13.95       11.95      2.89 o 
   3 -10   6      134.13      106.26      3.77 o 
   4 -10   6       90.36       91.11      4.68 o 
   5 -10   6        3.81        3.66      3.17 o 
   6 -10   6        0.19       -3.86      3.86 o 
  -5  -9   6      127.37      160.41     11.38 o 
  -4  -9   6       14.46        6.46      4.86 o 
  -3  -9   6       38.49       39.53      5.90 o 
  -2  -9   6        0.74        0.85      2.67 o 
  -1  -9   6       86.75       89.74      5.37 o 
   0  -9   6       52.92       50.33      3.01 o 
   1  -9   6       28.24       26.75      2.83 o 
   2  -9   6      398.44      402.24      7.67 o 
   3  -9   6       13.80       13.15      2.36 o 
   4  -9   6       21.12       22.87      3.32 o 
   5  -9   6        1.67        3.04      2.90 o 
   6  -9   6       96.87      118.51      7.81 o 
  -5  -8   6        4.85        2.79      4.43 o 
  -4  -8   6      108.57      111.15      9.30 o 
  -3  -8   6      187.21      191.18      6.19 o 
  -2  -8   6      395.75      373.87      5.75 o 
  -1  -8   6        6.77        7.07      1.49 o 
   0  -8   6      922.80      932.86      9.94 o 
   1  -8   6     1210.79     1241.29     12.49 o 
   2  -8   6      260.50      261.50      4.99 o 
   3  -8   6        4.24        1.49      2.26 o 
   4  -8   6       13.29       15.19      2.35 o 
   5  -8   6       37.31       35.47      3.59 o 
   6  -8   6      102.21       89.52      6.90 o 
  -6  -7   6       12.56       25.53      9.69 o 
  -5  -7   6       76.68       75.96      5.55 o 
  -4  -7   6       28.68       34.03      4.52 o 
  -3  -7   6       56.18       62.31      4.47 o 
  -2  -7   6       57.21       54.06      2.28 o 
  -1  -7   6      179.85      194.97      3.43 o 
   0  -7   6      329.15      326.79      4.55 o 
   1  -7   6      510.82      485.04      6.53 o 
   2  -7   6      342.18      318.93      5.58 o 
   3  -7   6        2.51        0.38      1.49 o 
   4  -7   6       90.31       89.81      4.78 o 
   5  -7   6       23.18       25.31      3.21 o 
   6  -7   6       12.31       10.05      3.59 o 
  -6  -6   6        2.04       11.72      7.21 o 
  -5  -6   6       98.59      103.66      6.76 o 
  -4  -6   6       45.12       42.24      3.95 o 
  -3  -6   6        4.12        2.68      1.91 o 
  -2  -6   6       15.88       18.51      1.68 o 
  -1  -6   6       10.05       12.93      1.48 o 
   0  -6   6      274.65      295.19      4.59 o 
   1  -6   6     1778.81     1813.82     14.46 o 
   2  -6   6      124.13      115.38      3.51 o 
   3  -6   6      333.09      342.37      5.09 o 
   4  -6   6       66.12       73.39      3.28 o 
   5  -6   6      355.78      364.97      8.17 o 
   6  -6   6        2.20       -0.72      2.78 o 
   7  -6   6       59.21       67.49     11.76 o 
  -6  -5   6        4.41       -5.18      5.63 o 
  -5  -5   6       34.81       35.84      7.44 o 
  -4  -5   6       36.67       38.04      5.25 o 
  -3  -5   6       68.86       60.96      4.49 o 
  -2  -5   6        8.05       12.80      1.61 o 
  -1  -5   6       94.50      111.07      3.42 o 
   0  -5   6      439.66      395.55      5.74 o 
   1  -5   6     4178.24     4124.02     29.77 o 
   2  -5   6     2167.89     2147.46     17.53 o 
   3  -5   6      967.74      976.54      8.82 o 
   4  -5   6      372.27      373.35      6.14 o 
   5  -5   6     1010.09      990.28     13.59 o 
   6  -5   6        2.36       -0.90      2.78 o 
   7  -5   6        0.67        0.60      5.50 o 
  -7  -4   6       34.09       39.44      9.69 o 
  -6  -4   6        2.35       -0.23      6.09 o 
  -5  -4   6      837.19      881.08     28.63 o 
  -4  -4   6       21.37       19.08      3.42 o 
  -3  -4   6      357.61      333.92      6.99 o 
  -2  -4   6       51.26       67.89      3.11 o 
  -1  -4   6      101.15       95.18      2.82 o 
   0  -4   6      249.88      216.04      3.77 o 
   1  -4   6       75.71       57.57      1.89 o 
   2  -4   6       70.14       77.12      2.68 o 
   3  -4   6      119.24      125.67      3.17 o 
   4  -4   6        1.82        1.80      1.78 o 
   5  -4   6      164.91      155.90      6.03 o 
   6  -4   6       22.61       25.60      3.35 o 
   7  -4   6       68.70       61.40      8.76 o 
  -7  -3   6       32.61       29.08      8.79 o 
  -6  -3   6       25.03        9.47      6.31 o 
  -5  -3   6       16.42       10.82      5.41 o 
  -4  -3   6        4.90        3.67      2.07 o 
  -3  -3   6        1.73        1.96      3.17 o 
  -2  -3   6      303.76      361.43      9.22 o 
  -1  -3   6      845.16      913.45     14.52 o 
   0  -3   6      366.26      343.54      5.89 o 
   1  -3   6      539.27      487.85      5.14 o 
   2  -3   6      445.62      406.25      5.31 o 
   3  -3   6      351.31      360.01      5.50 o 
   4  -3   6     1452.91     1389.89     15.86 o 
   5  -3   6      544.72      558.11      9.55 o 
   6  -3   6       53.55       57.04      4.12 o 
  -7  -2   6        0.00        7.21      6.76 o 
  -6  -2   6        0.01       -4.73      4.73 o 
  -5  -2   6      233.73      251.09     13.52 o 
  -4  -2   6     2795.76     2713.00     47.68 o 
  -3  -2   6      463.98      442.72      8.79 o 
  -2  -2   6       11.90        5.17      1.78 o 
  -1  -2   6      277.69      256.89      8.05 o 
   0  -2   6       48.93       43.12      2.50 o 
   1  -2   6     1481.41     1473.15     11.74 o 
   2  -2   6      992.10      998.42      9.48 o 
   3  -2   6      189.53      211.72      3.73 o 
   4  -2   6      215.80      216.09      4.93 o 
   5  -2   6      362.36      371.92     10.54 o 
   6  -2   6        3.64        3.35      2.58 o 
  -7  -1   6      177.94      196.32     15.55 o 
  -6  -1   6      193.60      196.77     13.75 o 
  -5  -1   6      132.90      136.37     10.59 o 
  -4  -1   6       48.18       54.03      3.40 o 
  -3  -1   6      695.68      644.45     11.84 o 
  -2  -1   6      214.69      222.83      5.94 o 
  -1  -1   6        1.96       -0.59      1.88 o 
   0  -1   6        8.98       16.65      1.70 o 
   1  -1   6      419.08      431.40      4.73 o 
   2  -1   6      234.99      242.47      4.07 o 
   3  -1   6       25.25       30.36      1.79 o 
   4  -1   6      131.03      142.75      4.30 o 
   5  -1   6      192.12      197.77      7.01 o 
   6  -1   6       23.45       18.91      3.92 o 
  -7   0   6       61.95       49.14      9.92 o 
  -6   0   6       73.02       70.10      9.47 o 
  -5   0   6        0.11       -2.93      4.28 o 
  -4   0   6      364.51      341.11     13.41 o 
  -3   0   6      239.69      247.71     12.62 o 
  -2   0   6        0.26        0.23      2.39 o 
  -1   0   6        1.62        6.65      2.08 o 
   0   0   6        1.80        0.96      1.11 o 
   1   0   6       81.36       77.76      2.16 o 
   2   0   6      217.11      226.18      4.15 o 
   3   0   6        3.28        1.21      1.21 o 
   4   0   6      335.00      335.75      6.04 o 
   5   0   6      796.14      803.00     11.93 o 
   6   0   6       80.42       87.43      5.70 o 
  -7   1   6      219.32      231.48     16.68 o 
  -6   1   6        0.01       -2.03      4.96 o 
  -5   1   6      240.95      240.10      9.87 o 
  -4   1   6       20.30       20.01      2.52 o 
  -3   1   6      215.53      207.58      4.74 o 
  -2   1   6     1445.21     1438.62     28.14 o 
  -1   1   6      654.49      572.56      6.97 o 
   0   1   6       11.29       15.44      1.48 o 
   1   1   6      710.43      687.78      7.72 o 
   2   1   6       28.54       37.42      2.13 o 
   3   1   6       52.08       50.66      2.40 o 
   4   1   6      244.59      243.18      7.68 o 
   5   1   6      182.09      174.39      5.74 o 
   6   1   6        7.21        4.24      3.13 o 
  -7   2   6      358.47      397.38     21.41 o 
  -6   2   6       10.38        2.93      5.63 o 
  -5   2   6      102.03      106.15      7.47 o 
  -4   2   6      120.44      138.05      5.60 o 
  -3   2   6       27.77       26.93      2.13 o 
  -2   2   6      524.84      573.02      8.15 o 
  -1   2   6       75.85       68.49      2.90 o 
   0   2   6      570.19      611.33      6.00 o 
   1   2   6     1087.85     1193.03     11.41 o 
   2   2   6       25.42       26.73      2.11 o 
   3   2   6      201.69      195.02      4.93 o 
   4   2   6       21.24       23.92      2.50 o 
   5   2   6      152.40      186.76      6.08 o 
   6   2   6      123.26      134.34      9.12 o 
  -7   3   6      189.65      210.75     18.26 o 
  -6   3   6      219.09      209.89      8.87 o 
  -5   3   6      162.61      131.26      8.82 o 
  -4   3   6        3.44        4.11      3.87 o 
  -3   3   6        4.14        5.05      2.56 o 
  -2   3   6       88.11       87.99      4.07 o 
  -1   3   6       80.79       88.81      2.63 o 
   0   3   6     1301.96     1331.33     11.36 o 
   1   3   6       86.99       76.22      2.97 o 
   2   3   6      549.47      539.76      7.58 o 
   3   3   6       46.44       45.10      2.64 o 
   4   3   6      241.34      253.90      8.27 o 
   5   3   6       88.50       95.83      6.51 o 
  -7   4   6       18.09       24.20      5.64 o 
  -6   4   6      148.73      162.38      7.62 o 
  -5   4   6       53.42       57.32      4.48 o 
  -4   4   6      847.08      849.98     13.87 o 
  -3   4   6      267.98      264.91      7.20 o 
  -2   4   6      170.76      184.61      4.12 o 
  -1   4   6      102.63       88.67      2.82 o 
   0   4   6      542.10      560.20      7.45 o 
   1   4   6     1883.56     1926.13     17.46 o 
   2   4   6        4.23        0.64      2.08 o 
   3   4   6        0.01       -0.29      1.60 o 
   4   4   6       51.92       51.66      5.96 o 
   5   4   6       27.19       35.99      5.81 o 
  -7   5   6       94.15      101.53      8.82 o 
  -6   5   6       41.28       36.24      4.90 o 
  -5   5   6      370.05      362.51     10.17 o 
  -4   5   6      315.40      296.28      8.75 o 
  -3   5   6       21.36       18.73      1.98 o 
  -2   5   6       72.74       69.46      2.45 o 
  -1   5   6      177.65      202.67      4.01 o 
   0   5   6        4.89        5.00      1.47 o 
   1   5   6      232.60      268.67      6.09 o 
   2   5   6        7.44        4.03      2.35 o 
   3   5   6       49.65       51.76      4.10 o 
   4   5   6       47.43       45.26      4.65 o 
   5   5   6       25.32       19.45      5.57 o 
  -7   6   6       19.20       13.97      9.47 o 
  -6   6   6        3.59        0.83      3.77 o 
  -5   6   6       93.91       81.69      4.61 o 
  -4   6   6       27.92       28.47      2.78 o 
  -3   6   6       35.26       34.62      2.92 o 
  -2   6   6       40.12       38.85      2.32 o 
  -1   6   6      854.98      896.43      9.96 o 
   0   6   6      325.35      287.41      9.46 o 
   1   6   6       35.66       29.87      3.14 o 
   2   6   6        0.99       -2.46      2.70 o 
   3   6   6        0.60        0.52      3.33 o 
   4   6   6        5.92        1.32      4.88 o 
  -6   7   6       53.64       50.21      6.84 o 
  -5   7   6       51.20       50.38      3.71 o 
  -4   7   6      659.46      679.84     11.32 o 
  -3   7   6      288.02      322.83      8.19 o 
  -2   7   6      116.36      122.32      4.69 o 
  -1   7   6      267.64      251.72     10.98 o 
   0   7   6      258.46      261.93      6.99 o 
   1   7   6      166.99      183.83      6.61 o 
   2   7   6        7.61        1.11      3.18 o 
   3   7   6        3.44        9.70      5.50 o 
   4   7   6       36.89       50.49     15.33 o 
  -6   8   6       34.04       26.96      5.12 o 
  -5   8   6       20.69       18.66      5.27 o 
  -4   8   6      133.82      141.73      6.58 o 
  -3   8   6       18.36       12.99      3.33 o 
  -2   8   6        0.58        0.78      2.95 o 
  -1   8   6       50.48       46.71      4.07 o 
   0   8   6      217.14      215.85     12.79 o 
   1   8   6        2.60        8.22      3.90 o 
   2   8   6      235.67      231.21     12.24 o 
   3   8   6       20.71       33.75      7.49 o 
  -5   9   6       21.89        9.83      4.84 o 
  -4   9   6      301.64      319.33      9.63 o 
  -3   9   6        0.46        1.17      4.46 o 
  -2   9   6       12.16       15.45      4.00 o 
  -1   9   6       93.38       96.88      8.10 o 
   0   9   6       17.57       18.42      5.55 o 
   1   9   6       66.89       60.85      7.54 o 
   2   9   6       13.02       13.35      6.49 o 
  -5  10   6       24.28       24.60      5.91 o 
  -4  10   6       86.31       92.89      8.33 o 
  -3  10   6       67.80       71.11      7.43 o 
  -2  10   6       16.93       40.15      8.70 o 
  -1  10   6      156.13      164.24     19.21 o 
   0  10   6       52.22       62.73      7.84 o 
   1  10   6      137.74      166.16     11.46 o 
  -4  11   6       12.56       13.85     11.72 o 
  -3  11   6      103.59      105.51      9.27 o 
  -2  11   6       13.41        0.30      5.20 o 
  -1  11   6        5.83        4.81      5.65 o 
   0  11   6        7.63        9.34      5.77 o 
  -1 -14   7       29.63       39.72      9.24 o 
   0 -14   7        0.14       -0.84      5.49 o 
   1 -14   7       16.39        3.62      8.13 o 
   2 -14   7       15.94       23.80      6.84 o 
   3 -14   7       15.22       19.85      5.92 o 
  -2 -13   7        2.47       -4.30      6.05 o 
  -1 -13   7        1.10        3.27      4.83 o 
   0 -13   7      168.58      184.71     12.56 o 
   1 -13   7      105.85       88.66      9.27 o 
   2 -13   7      137.04      128.16     10.49 o 
   3 -13   7        6.41        6.07      4.76 o 
   4 -13   7        9.33        1.51      5.11 o 
  -3 -12   7      123.92      102.82     10.04 o 
  -2 -12   7      150.98      140.97     11.10 o 
  -1 -12   7       39.35       35.73      5.95 o 
   0 -12   7        0.24        2.14      4.58 o 
   1 -12   7        3.12       -0.63      4.63 o 
   2 -12   7      368.12      397.68     14.92 o 
   3 -12   7        0.03        1.52      4.30 o 
   4 -12   7       50.56       47.83      9.53 o 
   5 -12   7        5.13       -4.74      4.74 o 
  -4 -11   7      120.86      103.78      9.48 o 
  -3 -11   7      351.09      370.10     20.74 o 
  -2 -11   7      117.43      114.78     17.47 o 
  -1 -11   7       86.28       88.57      7.22 o 
   0 -11   7       25.73       30.70      4.83 o 
   1 -11   7       91.85      107.86      7.51 o 
   2 -11   7        1.01       -3.13      3.13 o 
   3 -11   7      458.37      481.43     14.06 o 
   4 -11   7       21.15       12.32      4.52 o 
   5 -11   7       15.14       24.90      5.10 o 
  -4 -10   7        7.47       12.47      5.16 o 
  -3 -10   7       23.60       22.99      5.66 o 
  -2 -10   7       55.98       49.09      6.71 o 
  -1 -10   7        0.64       -2.32      2.76 o 
   0 -10   7       74.39       89.76      6.30 o 
   1 -10   7     2305.16     2453.97     31.74 o 
   2 -10   7       19.71       21.32      3.65 o 
   3 -10   7       10.92       15.65      3.96 o 
   4 -10   7      144.96      130.47     10.12 o 
   5 -10   7       12.11       12.08      4.46 o 
   6 -10   7      102.76      136.33     12.39 o 
  -5  -9   7        1.28        7.21      7.21 o 
  -4  -9   7      115.34       98.70     10.59 o 
  -3  -9   7      404.19      454.95     18.48 o 
  -2  -9   7        7.37        4.80      2.35 o 
  -1  -9   7      864.69      872.86     13.87 o 
   0  -9   7       63.53       66.49      3.47 o 
   1  -9   7      939.80      958.81     13.08 o 
   2  -9   7        5.79        0.47      2.40 o 
   3  -9   7      225.85      237.10      7.51 o 
   4  -9   7        0.25        0.99      2.39 o 
   5  -9   7       81.79       87.74      7.57 o 
   6  -9   7        8.04       -3.04      6.29 o 
  -5  -8   7       39.91       32.23      8.34 o 
  -4  -8   7       70.02       72.35      9.47 o 
  -3  -8   7      855.37      842.62     30.51 o 
  -2  -8   7       58.26       60.28      2.92 o 
  -1  -8   7       91.45       90.17      3.25 o 
   0  -8   7      757.64      776.96      8.14 o 
   1  -8   7        5.55        6.21      1.49 o 
   2  -8   7        1.54        1.33      1.73 o 
   3  -8   7       24.06       24.11      3.39 o 
   4  -8   7        3.24        6.33      1.82 o 
   5  -8   7        0.00       -2.62      2.62 o 
   6  -8   7       88.23      108.06      9.04 o 
  -6  -7   7        1.51        4.73      7.21 o 
  -5  -7   7        1.26        4.06      6.09 o 
  -4  -7   7        4.15        8.57      5.18 o 
  -3  -7   7        2.12       -2.70      3.25 o 
  -2  -7   7       37.64       37.90      2.70 o 
  -1  -7   7       49.07       43.77      2.37 o 
   0  -7   7       22.35       16.74      1.50 o 
   1  -7   7      494.99      502.79      5.78 o 
   2  -7   7      385.50      370.90      6.03 o 
   3  -7   7      106.18      108.98      4.93 o 
   4  -7   7       16.13       12.78      1.93 o 
   5  -7   7      100.99      108.41      4.93 o 
   6  -7   7       65.67       63.24      9.89 o 
  -6  -6   7        0.33        1.13      6.31 o 
  -5  -6   7       17.36       17.81      6.31 o 
  -4  -6   7        1.24       -1.80      4.28 o 
  -3  -6   7       35.54       39.08      3.14 o 
  -2  -6   7        3.01        2.81      1.58 o 
  -1  -6   7       71.25       64.63      3.08 o 
   0  -6   7      389.91      351.21      6.94 o 
   1  -6   7     2282.37     2277.77     17.34 o 
   2  -6   7      353.74      345.64      5.61 o 
   3  -6   7      168.88      164.65      5.42 o 
   4  -6   7        1.65       -0.06      1.52 o 
   5  -6   7      172.79      169.64      5.88 o 
   6  -6   7        4.70       -0.22      3.17 o 
  -6  -5   7        0.03       -5.41      5.41 o 
  -5  -5   7       16.09        8.11      5.41 o 
  -4  -5   7       42.73       47.05      5.50 o 
  -3  -5   7      217.56      218.19      5.96 o 
  -2  -5   7        5.67        4.24      1.48 o 
  -1  -5   7        6.18        8.19      1.62 o 
   0  -5   7       31.48       30.03      1.90 o 
   1  -5   7      703.59      743.81      8.44 o 
   2  -5   7      316.94      310.60      5.55 o 
   3  -5   7       29.07       28.98      2.47 o 
   4  -5   7      361.73      366.21      6.78 o 
   5  -5   7      220.58      240.54      6.47 o 
   6  -5   7      101.78       98.04      5.61 o 
  -6  -4   7        0.71        0.90      5.86 o 
  -5  -4   7        0.32        0.87      3.79 o 
  -4  -4   7       13.73        7.65      2.98 o 
  -3  -4   7       65.98       61.13      4.95 o 
  -2  -4   7       55.63       47.36      3.64 o 
  -1  -4   7       33.43       35.93      4.09 o 
   0  -4   7     1550.87     1576.71     15.73 o 
   1  -4   7     2095.52     1969.36     15.32 o 
   2  -4   7     1439.37     1466.11     12.35 o 
   3  -4   7      194.44      203.80      4.64 o 
   4  -4   7       11.45        9.81      1.77 o 
   5  -4   7       70.66       82.05      4.36 o 
   6  -4   7      112.44      115.44      5.92 o 
  -7  -3   7      122.13      111.35     13.30 o 
  -6  -3   7       25.32       29.53      7.66 o 
  -5  -3   7       36.08       30.43      6.31 o 
  -4  -3   7      879.25      859.88     17.74 o 
  -3  -3   7     1210.90     1178.71     41.47 o 
  -2  -3   7      233.22      206.07      7.56 o 
  -1  -3   7      302.54      282.82      9.23 o 
   0  -3   7     1731.05     1734.18     19.62 o 
   1  -3   7     2112.72     2072.93     15.90 o 
   2  -3   7        2.64        0.35      1.25 o 
   3  -3   7       62.10       66.85      3.41 o 
   4  -3   7       40.26       50.04      2.70 o 
   5  -3   7      238.98      235.10      6.42 o 
   6  -3   7       68.89       80.13      5.49 o 
  -7  -2   7      722.14      693.78     28.17 o 
  -6  -2   7        4.63        6.31      5.86 o 
  -5  -2   7      806.46      766.36     25.02 o 
  -4  -2   7       58.82       63.09      6.75 o 
  -3  -2   7      643.11      630.45     26.37 o 
  -2  -2   7      816.65      921.14     19.04 o 
  -1  -2   7      267.66      306.11      8.04 o 
   0  -2   7       73.46       67.10      3.16 o 
   1  -2   7       82.35       63.62      1.94 o 
   2  -2   7        2.79        0.67      1.43 o 
   3  -2   7        0.16       -1.67      1.67 o 
   4  -2   7      291.80      272.08      5.31 o 
   5  -2   7      540.44      526.18      9.34 o 
   6  -2   7       38.44       25.16      5.01 o 
  -7  -1   7       82.26      108.64     12.85 o 
  -6  -1   7        6.18       -4.96      4.96 o 
  -5  -1   7      202.86      194.29     11.72 o 
  -4  -1   7       62.68       63.28      3.46 o 
  -3  -1   7      104.01      103.94      5.47 o 
  -2  -1   7      307.41      348.64     12.00 o 
  -1  -1   7      406.33      447.89      9.61 o 
   0  -1   7      267.82      259.59      5.29 o 
   1  -1   7       17.25       22.00      1.37 o 
   2  -1   7        7.34        4.52      1.32 o 
   3  -1   7      170.39      156.12      4.95 o 
   4  -1   7       49.71       43.54      2.61 o 
   5  -1   7       26.34       23.69      3.34 o 
   6  -1   7      461.36      450.31     16.72 o 
  -7   0   7        0.12       -5.86      5.86 o 
  -6   0   7      132.79      130.51     12.17 o 
  -5   0   7      129.21      121.96      8.34 o 
  -4   0   7       36.70       35.61      3.50 o 
  -3   0   7       16.58       15.55      5.18 o 
  -2   0   7       32.23       27.09      3.82 o 
  -1   0   7      737.57      745.83      8.83 o 
   0   0   7      158.85      173.26      3.82 o 
   1   0   7      389.90      372.89      4.63 o 
   2   0   7      775.47      798.19     10.17 o 
   3   0   7       44.91       48.92      3.51 o 
   4   0   7       10.06        7.81      1.83 o 
   5   0   7       79.37       78.39      4.76 o 
   6   0   7        8.18       -1.70      5.05 o 
  -7   1   7      409.92      468.60     23.22 o 
  -6   1   7       18.20       27.72      7.44 o 
  -5   1   7      147.37      149.11      8.28 o 
  -4   1   7       44.42       49.21      3.72 o 
  -3   1   7      205.40      197.12      5.84 o 
  -2   1   7      622.26      608.75     17.24 o 
  -1   1   7       14.99       17.50      1.77 o 
   0   1   7        0.01        0.29      1.20 o 
   1   1   7      497.93      548.03      6.36 o 
   2   1   7       11.61       11.23      1.69 o 
   3   1   7      194.34      212.36      6.03 o 
   4   1   7        0.16       -1.28      1.97 o 
   5   1   7       59.40       67.97      5.21 o 
   6   1   7      139.41      149.59     14.41 o 
  -7   2   7       58.57       64.91     11.50 o 
  -6   2   7        4.42        3.16      5.63 o 
  -5   2   7       63.21       65.93     15.10 o 
  -4   2   7        2.09       -1.29      2.14 o 
  -3   2   7       11.04       17.34      2.24 o 
  -2   2   7        3.74        0.11      1.90 o 
  -1   2   7      221.82      230.67      4.61 o 
   0   2   7        0.77        1.03      0.97 o 
   1   2   7      970.04      939.73     10.48 o 
   2   2   7      268.06      256.89      5.50 o 
   3   2   7      494.50      529.32      9.12 o 
   4   2   7      329.88      336.23      9.13 o 
   5   2   7      501.09      525.04     12.73 o 
  -7   3   7        2.25        1.35      7.66 o 
  -6   3   7       42.01       55.67      9.47 o 
  -5   3   7        0.07       -0.11      6.09 o 
  -4   3   7      187.06      184.79      7.29 o 
  -3   3   7      593.35      637.02     11.06 o 
  -2   3   7      262.66      289.14      6.89 o 
  -1   3   7       21.73       19.43      2.07 o 
   0   3   7       28.54       30.20      1.77 o 
   1   3   7      158.53      135.12      3.90 o 
   2   3   7      195.21      209.63      5.30 o 
   3   3   7        0.41        0.95      2.37 o 
   4   3   7       50.07       53.35      4.67 o 
   5   3   7       41.85       29.47      5.13 o 
  -7   4   7      106.39       94.89     13.07 o 
  -6   4   7       27.56       32.38      8.45 o 
  -5   4   7       70.03       69.62      7.47 o 
  -4   4   7      481.29      475.39     20.29 o 
  -3   4   7      520.72      545.30     12.37 o 
  -2   4   7        7.25        7.52      1.80 o 
  -1   4   7       69.73       79.20      2.71 o 
   0   4   7       52.23       49.55      2.56 o 
   1   4   7      560.29      532.22      8.76 o 
   2   4   7       29.47       29.51      3.28 o 
   3   4   7      181.85      197.12      8.58 o 
   4   4   7        5.50        5.29      3.93 o 
   5   4   7       40.43       45.08      7.74 o 
  -7   5   7       10.47        4.73      8.11 o 
  -6   5   7       58.77       47.78      7.73 o 
  -5   5   7      121.89      130.14      9.95 o 
  -4   5   7       66.28       85.31      9.80 o 
  -3   5   7      464.00      453.28     10.28 o 
  -2   5   7       34.19       39.65      2.61 o 
  -1   5   7      160.57      175.42      4.98 o 
   0   5   7      146.07      150.84      4.30 o 
   1   5   7       41.05       36.35      3.41 o 
   2   5   7       46.76       49.49      4.11 o 
   3   5   7       21.15       22.91      3.81 o 
   4   5   7        5.09        4.86      4.61 o 
  -6   6   7       95.93      120.32     26.03 o 
  -5   6   7       88.69       96.02      8.13 o 
  -4   6   7      573.03      601.12     18.59 o 
  -3   6   7      505.89      521.18      8.83 o 
  -2   6   7       51.86       38.78      3.18 o 
  -1   6   7      239.85      255.30      6.09 o 
   0   6   7       78.36       76.36      4.46 o 
   1   6   7        6.96        1.87      2.77 o 
   2   6   7       12.95        6.88      4.13 o 
   3   6   7       24.24       19.72      5.97 o 
   4   6   7        5.83       -3.67      5.89 o 
  -6   7   7       15.21       20.07      4.99 o 
  -5   7   7        7.30       11.48      4.14 o 
  -4   7   7       38.51       37.46      3.87 o 
  -3   7   7        7.43        7.04      2.52 o 
  -2   7   7        1.24       -2.30      2.30 o 
  -1   7   7        0.00        0.04      2.50 o 
   0   7   7      491.86      452.82     11.90 o 
   1   7   7       40.72       50.63      6.44 o 
   2   7   7        5.75       -1.17      6.01 o 
   3   7   7        5.61       -5.18      5.18 o 
  -6   8   7       13.09       10.84      8.57 o 
  -5   8   7        1.79        1.03      4.08 o 
  -4   8   7       62.29       64.52      5.05 o 
  -3   8   7        1.26        3.08      4.16 o 
  -2   8   7        0.04        2.37      2.80 o 
  -1   8   7        2.72        2.68      3.25 o 
   0   8   7        5.27        6.87      4.36 o 
   1   8   7        4.89       -3.85      4.60 o 
   2   8   7      224.04      295.35     22.77 o 
  -5   9   7       23.98       15.61      4.87 o 
  -4   9   7       37.75       39.09      5.78 o 
  -3   9   7      130.90      147.14     10.69 o 
  -2   9   7       66.09       60.59      4.73 o 
  -1   9   7       56.57       37.43      6.16 o 
   0   9   7       45.02       62.48      9.41 o 
   1   9   7       62.24       78.27      9.71 o 
  -4  10   7       35.65       34.52      6.33 o 
  -3  10   7       90.09       88.34      8.23 o 
  -2  10   7       19.34        7.90      4.21 o 
  -1  10   7        3.00       -4.85      4.85 o 
   0  10   7        2.72        4.75      5.53 o 
  -1 -14   8        5.15        4.22     10.26 o 
   0 -14   8        6.89       10.88      6.04 o 
   1 -14   8      162.63      175.47     12.18 o 
   2 -14   8        0.47        0.66      5.98 o 
   3 -14   8       41.74       42.43      6.71 o 
  -2 -13   8       33.16       30.93      8.45 o 
  -1 -13   8       39.14       35.98      8.23 o 
   0 -13   8       29.23       26.97      8.80 o 
   1 -13   8      188.51      180.18     11.71 o 
   2 -13   8       23.16       23.41      5.33 o 
   3 -13   8       13.60       19.40      5.63 o 
   4 -13   8       37.85       39.66      6.61 o 
  -3 -12   8      284.07      287.38     19.61 o 
  -2 -12   8       26.79       34.25      6.99 o 
  -1 -12   8       55.24       61.10      6.85 o 
   0 -12   8       23.52       29.55      5.78 o 
   1 -12   8        0.37       -4.30      4.30 o 
   2 -12   8       61.26       70.75      8.16 o 
   3 -12   8       30.57       29.98      5.58 o 
   4 -12   8        3.42        7.07      4.80 o 
   5 -12   8        0.35        1.70      6.12 o 
  -4 -11   8       18.86       20.06      8.79 o 
  -3 -11   8        0.29        1.06      4.59 o 
  -2 -11   8      105.42      104.96      8.84 o 
  -1 -11   8       69.91       72.15      6.68 o 
   0 -11   8       99.06      104.97      7.68 o 
   1 -11   8        7.18        6.69      3.92 o 
   2 -11   8       69.43       64.81      6.86 o 
   3 -11   8        1.51       -1.40      4.03 o 
   4 -11   8        0.33        0.42      4.27 o 
   5 -11   8       53.77       68.55     10.22 o 
  -4 -10   8      130.91      112.92     12.85 o 
  -3 -10   8     1080.81      971.47     33.36 o 
  -2 -10   8      912.68      872.15     15.01 o 
  -1 -10   8       91.18       83.71      4.96 o 
   0 -10   8        2.60        1.84      2.75 o 
   1 -10   8        2.55       -3.19      3.19 o 
   2 -10   8       16.27        9.80      3.68 o 
   3 -10   8      153.90      125.26      7.63 o 
   4 -10   8       85.80       85.81      7.66 o 
   5 -10   8       12.31       16.18      5.27 o 
  -5  -9   8        2.25       11.04      7.44 o 
  -4  -9   8       14.86       19.16      7.44 o 
  -3  -9   8      114.18      122.84     11.50 o 
  -2  -9   8        4.40        1.22      2.05 o 
  -1  -9   8       31.33       30.97      2.66 o 
   0  -9   8      973.53      962.77     15.67 o 
   1  -9   8       92.18       84.17      4.04 o 
   2  -9   8      167.99      159.25      5.91 o 
   3  -9   8      144.62      146.96      6.67 o 
   4  -9   8        2.03        3.63      3.07 o 
   5  -9   8        3.84        7.34      4.23 o 
   6  -9   8        1.97       -0.02      7.49 o 
  -5  -8   8       12.01       10.14      6.99 o 
  -4  -8   8       39.66       25.47      7.21 o 
  -3  -8   8      257.42      245.46     13.52 o 
  -2  -8   8       72.01       90.01      4.43 o 
  -1  -8   8        7.46        5.49      1.57 o 
   0  -8   8     1059.19     1095.40     10.96 o 
   1  -8   8        3.89        0.77      1.76 o 
   2  -8   8      282.84      287.36      6.73 o 
   3  -8   8      418.35      355.92     10.78 o 
   4  -8   8      151.16      154.19      6.99 o 
   5  -8   8        2.68        2.13      3.91 o 
   6  -8   8      133.84      157.92     10.72 o 
  -6  -7   8        0.21       -1.13      6.76 o 
  -5  -7   8       40.70       34.49      7.89 o 
  -4  -7   8       47.33       60.86      8.11 o 
  -3  -7   8      114.45       95.44      7.29 o 
  -2  -7   8      778.25      748.20     12.16 o 
  -1  -7   8        7.99        4.86      2.10 o 
   0  -7   8      221.51      223.55      3.82 o 
   1  -7   8        2.56        1.92      1.31 o 
   2  -7   8      615.72      606.69      8.12 o 
   3  -7   8        1.28        2.01      2.21 o 
   4  -7   8       12.58        9.40      3.06 o 
   5  -7   8        0.86       -3.02      3.02 o 
   6  -7   8        4.47        6.08      5.20 o 
  -6  -6   8       19.61       27.05      8.11 o 
  -5  -6   8        0.04       -5.18      5.18 o 
  -4  -6   8       11.82       10.18      4.16 o 
  -3  -6   8       88.67       85.30      5.02 o 
  -2  -6   8      246.21      233.10      5.58 o 
  -1  -6   8       22.68       17.89      2.21 o 
   0  -6   8      123.70      115.74      3.47 o 
   1  -6   8       36.84       36.09      1.85 o 
   2  -6   8      206.62      209.33      4.21 o 
   3  -6   8        4.63        4.93      2.26 o 
   4  -6   8       28.62       30.95      3.73 o 
   5  -6   8        6.30        8.35      3.73 o 
   6  -6   8       44.19       67.27     12.85 o 
  -6  -5   8       22.25       25.47      7.44 o 
  -5  -5   8       42.22       43.95      7.44 o 
  -4  -5   8       40.29       35.91      8.34 o 
  -3  -5   8      124.56      125.30      4.79 o 
  -2  -5   8      252.50      211.40      5.53 o 
  -1  -5   8      286.43      262.93      8.85 o 
   0  -5   8      791.63      791.92      9.82 o 
   1  -5   8     1352.55     1316.22     11.66 o 
   2  -5   8     1153.69     1194.72     11.37 o 
   3  -5   8       14.14        5.14      2.01 o 
   4  -5   8       99.69       97.80      5.46 o 
   5  -5   8       23.74       19.49      5.87 o 
   6  -5   8       18.38       19.50      5.49 o 
  -6  -4   8       11.95        7.66      6.31 o 
  -5  -4   8       37.24       38.50      8.57 o 
  -4  -4   8      442.79      455.30     10.14 o 
  -3  -4   8      326.20      322.13      8.34 o 
  -2  -4   8     1573.69     1588.19     30.82 o 
  -1  -4   8       49.74       38.96      2.35 o 
   0  -4   8      817.34      807.33     10.51 o 
   1  -4   8     1358.10     1332.77     11.16 o 
   2  -4   8      744.14      767.88      7.90 o 
   3  -4   8      146.63      136.65      4.79 o 
   4  -4   8      187.71      201.07      6.97 o 
   5  -4   8      187.84      179.40      8.68 o 
   6  -4   8        4.93       -1.51      4.44 o 
  -7  -3   8       83.80       99.85     12.40 o 
  -6  -3   8        0.24       -4.06      4.96 o 
  -5  -3   8       35.38       32.75      5.03 o 
  -4  -3   8      297.47      282.97      7.30 o 
  -3  -3   8      117.60      117.96      6.54 o 
  -2  -3   8      728.47      775.37     24.79 o 
  -1  -3   8        3.39        2.02      2.31 o 
   0  -3   8       35.70       50.73      2.83 o 
   1  -3   8      501.20      481.48      5.22 o 
   2  -3   8        5.35        4.68      1.47 o 
   3  -3   8       11.22       10.69      2.26 o 
   4  -3   8       59.78       67.14      5.85 o 
   5  -3   8       89.15      102.53      6.61 o 
   6  -3   8       18.59       16.64      5.36 o 
  -7  -2   8        1.20        3.38      6.99 o 
  -6  -2   8       23.98       17.13      6.76 o 
  -5  -2   8      128.76      114.26      7.26 o 
  -4  -2   8      102.71      102.72      5.02 o 
  -3  -2   8        0.01       -0.18      2.47 o 
  -2  -2   8      472.76      482.77     13.62 o 
  -1  -2   8        2.98        0.82      3.58 o 
   0  -2   8      151.28      134.02      4.20 o 
   1  -2   8     2592.33     2717.35     20.28 o 
   2  -2   8      857.70      823.79      8.66 o 
   3  -2   8      106.44      105.74      5.58 o 
   4  -2   8      116.42      118.32      6.38 o 
   5  -2   8       54.51       63.08      5.88 o 
   6  -2   8       52.04       40.54      6.29 o 
  -7  -1   8      352.27      418.11     21.19 o 
  -6  -1   8       56.34       69.65      9.24 o 
  -5  -1   8      188.88      194.97     11.50 o 
  -4  -1   8      594.52      582.22     25.92 o 
  -3  -1   8       13.17       14.19      2.83 o 
  -2  -1   8      202.89      225.87      7.84 o 
  -1  -1   8      667.00      687.97     13.32 o 
   0  -1   8        7.49        8.79      1.84 o 
   1  -1   8      187.02      187.37      3.22 o 
   2  -1   8        0.67        0.80      1.32 o 
   3  -1   8      200.39      200.15      5.86 o 
   4  -1   8      512.41      499.67     11.35 o 
   5  -1   8        0.76        2.73      4.20 o 
   6  -1   8        0.30        1.92      6.42 o 
  -7   0   8        0.36       -3.16      6.31 o 
  -6   0   8       53.44       54.32      9.02 o 
  -5   0   8      179.48      164.99     10.59 o 
  -4   0   8      450.03      470.87     13.86 o 
  -3   0   8        0.92       -0.50      3.10 o 
  -2   0   8       62.43       65.46      5.05 o 
  -1   0   8       29.44       26.18      2.19 o 
   0   0   8        0.05       -0.83      1.59 o 
   1   0   8       58.13       57.33      2.33 o 
   2   0   8        4.96        6.18      1.60 o 
   3   0   8       38.26       38.17      3.38 o 
   4   0   8      677.74      684.75     13.57 o 
   5   0   8      105.46      109.59      8.15 o 
  -7   1   8       49.40       43.95      9.47 o 
  -6   1   8       15.08        1.58      5.63 o 
  -5   1   8      259.96      258.42     10.17 o 
  -4   1   8      318.43      321.51      7.06 o 
  -3   1   8      104.05      110.82      7.63 o 
  -2   1   8       79.00       78.37      3.38 o 
  -1   1   8       24.87       26.20      2.20 o 
   0   1   8       13.50       10.02      1.60 o 
   1   1   8     1427.96     1444.77     12.57 o 
   2   1   8      538.67      525.44      8.59 o 
   3   1   8      191.67      183.03      6.87 o 
   4   1   8       13.07       12.16      3.51 o 
   5   1   8        5.73       -0.59      3.92 o 
  -7   2   8      182.68      228.55     16.68 o 
  -6   2   8        5.00        4.51      6.09 o 
  -5   2   8       32.99       34.31      5.31 o 
  -4   2   8      123.48      116.82      4.76 o 
  -3   2   8      146.27      150.47      5.03 o 
  -2   2   8      488.29      477.82      8.84 o 
  -1   2   8       16.79       14.81      1.89 o 
   0   2   8      724.90      722.64      9.76 o 
   1   2   8      715.59      690.89      7.75 o 
   2   2   8        2.36        2.01      2.34 o 
   3   2   8      163.71      156.91      6.87 o 
   4   2   8        3.58        1.77      3.73 o 
   5   2   8       37.75       42.08      5.63 o 
  -7   3   8       17.01       20.74      8.57 o 
  -6   3   8       24.21       15.33      7.21 o 
  -5   3   8       28.35       28.35      6.42 o 
  -4   3   8        8.40        8.77      3.83 o 
  -3   3   8        5.68        2.01      2.82 o 
  -2   3   8        2.79        0.15      2.22 o 
  -1   3   8       26.07       25.70      3.58 o 
   0   3   8       22.91       26.47      1.83 o 
   1   3   8        0.78       -0.59      1.92 o 
   2   3   8      402.91      430.93      9.98 o 
   3   3   8       46.19       39.59      3.96 o 
   4   3   8      295.29      315.76     12.81 o 
  -6   4   8        1.17        4.96      6.76 o 
  -5   4   8        3.81        0.98      4.06 o 
  -4   4   8      110.69      113.60      8.51 o 
  -3   4   8      101.61      118.96      8.54 o 
  -2   4   8      589.18      589.05     16.97 o 
  -1   4   8       25.93       25.72      3.33 o 
   0   4   8      996.83      983.58     13.18 o 
   1   4   8        0.02       -0.25      2.46 o 
   2   4   8       77.44       77.16      9.62 o 
   3   4   8       98.49      101.81      7.54 o 
   4   4   8       66.01       72.49     11.16 o 
  -6   5   8      187.38      182.03     12.56 o 
  -5   5   8       51.08       73.48      8.39 o 
  -4   5   8      156.63      161.94     10.34 o 
  -3   5   8      202.45      207.11     11.96 o 
  -2   5   8      317.82      329.49      7.38 o 
  -1   5   8      291.93      296.21     10.73 o 
   0   5   8      753.94      735.67     16.38 o 
   1   5   8        4.56        1.18      2.75 o 
   2   5   8       22.72       22.87      3.89 o 
   3   5   8       33.63       29.72      5.35 o 
   4   5   8       18.63       22.82      5.68 o 
  -6   6   8      123.85      116.86     11.15 o 
  -5   6   8       89.76       96.19     20.06 o 
  -4   6   8        4.10        3.33      3.29 o 
  -3   6   8        5.88        4.32      3.26 o 
  -2   6   8        4.06        4.45      2.23 o 
  -1   6   8        2.35       10.80      3.09 o 
   0   6   8      117.83      119.75      6.33 o 
   1   6   8        4.77        5.12      3.14 o 
   2   6   8        0.80        0.22      4.83 o 
   3   6   8        4.85        7.94      5.90 o 
  -6   7   8       31.17       24.30      7.38 o 
  -5   7   8       44.47       34.83      8.00 o 
  -4   7   8      108.60      126.73      7.63 o 
  -3   7   8      133.34      117.34      4.88 o 
  -2   7   8        0.11        0.66      2.80 o 
  -1   7   8      208.15      214.30      7.67 o 
   0   7   8       48.94       40.36      4.74 o 
   1   7   8       14.42       14.88      5.44 o 
   2   7   8        2.64        0.05      5.25 o 
  -5   8   8       20.11       17.99      5.22 o 
  -4   8   8        0.01       -0.69      4.18 o 
  -3   8   8        0.03       -1.24      3.74 o 
  -2   8   8       21.82       27.38      4.90 o 
  -1   8   8       74.32       86.92     10.09 o 
   0   8   8      170.03      167.33     14.64 o 
   1   8   8        7.56       -3.68      6.57 o 
   2   8   8      104.54      103.91      9.67 o 
  -4   9   8        0.77        0.06      5.30 o 
  -3   9   8      120.71      103.71     15.41 o 
  -2   9   8       27.61       21.49      4.45 o 
  -1   9   8      147.52      111.47      8.89 o 
   0   9   8       76.76       55.95      8.56 o 
  -3  10   8       20.98        8.34     11.95 o 
  -2  10   8      118.80      136.35      8.12 o 
  -1  10   8      119.31       84.98     18.26 o 
   0 -14   9        0.96        2.77      8.57 o 
   1 -14   9       33.02       31.90     15.75 o 
   2 -14   9       52.38       55.06      6.86 o 
  -2 -13   9        3.75        9.39      6.05 o 
  -1 -13   9       51.32       58.96      8.44 o 
   0 -13   9        8.11       -1.11      4.95 o 
   1 -13   9        0.85       -4.57      5.78 o 
   2 -13   9      161.31      178.70     10.29 o 
   3 -13   9        0.53        0.04      4.78 o 
  -3 -12   9       74.87       74.73     16.68 o 
  -2 -12   9      351.59      358.50     14.33 o 
  -1 -12   9        9.31        2.56      4.43 o 
   0 -12   9      136.87      141.59      9.49 o 
   1 -12   9        7.45       11.46      5.15 o 
   2 -12   9      154.81      154.63      9.52 o 
   3 -12   9       21.15       30.53      6.31 o 
   4 -12   9        9.78       11.75      5.51 o 
  -3 -11   9       24.30       32.68      8.79 o 
  -2 -11   9      494.47      503.55     15.63 o 
  -1 -11   9        0.92        1.75      3.84 o 
   0 -11   9      200.12      198.87     14.56 o 
   1 -11   9       10.86        8.87      5.22 o 
   2 -11   9       72.29       63.76      9.04 o 
   3 -11   9       32.46       35.26      5.79 o 
   4 -11   9       31.14       31.01      6.44 o 
   5 -11   9        0.47        1.00      5.06 o 
  -4 -10   9      104.77       93.54     11.95 o 
  -3 -10   9        0.37        4.06      6.76 o 
  -2 -10   9       39.71       38.32      8.11 o 
  -1 -10   9      162.16      160.47      6.12 o 
   0 -10   9      409.34      427.11     10.79 o 
   1 -10   9      143.18      158.17      7.08 o 
   2 -10   9       10.65       13.20      4.42 o 
   3 -10   9       16.47       11.73      3.78 o 
   4 -10   9       99.43      105.47      8.52 o 
   5 -10   9       19.07       18.84      5.81 o 
  -5  -9   9       16.39       18.48      8.11 o 
  -4  -9   9        6.05       12.62      6.54 o 
  -3  -9   9      101.99      111.35     10.82 o 
  -2  -9   9      563.58      516.60     14.81 o 
  -1  -9   9        2.88        0.07      2.09 o 
   0  -9   9        1.06        2.14      1.84 o 
   1  -9   9       15.19       14.40      2.62 o 
   2  -9   9       99.34       99.25      8.39 o 
   3  -9   9       38.22       27.85      4.66 o 
   4  -9   9       20.48       17.88      4.19 o 
   5  -9   9       67.06       56.32      9.50 o 
  -5  -8   9       66.95       91.06     11.04 o 
  -4  -8   9      105.22       85.20      9.92 o 
  -3  -8   9      347.57      358.16     16.23 o 
  -2  -8   9      320.32      304.25     20.29 o 
  -1  -8   9       69.38       68.57      4.04 o 
   0  -8   9      158.26      152.36      4.01 o 
   1  -8   9      803.34      826.75     10.21 o 
   2  -8   9       32.74       29.42      3.71 o 
   3  -8   9       23.22       16.77      3.63 o 
   4  -8   9       13.14        9.27      3.59 o 
   5  -8   9       20.25       24.65      6.47 o 
  -5  -7   9       11.79       16.90      6.31 o 
  -4  -7   9       46.18       43.50      6.99 o 
  -3  -7   9       40.44       25.86      4.88 o 
  -2  -7   9      108.87      109.56      5.76 o 
  -1  -7   9       52.96       47.55      3.90 o 
   0  -7   9      120.82      120.64      4.33 o 
   1  -7   9      375.00      382.56      5.16 o 
   2  -7   9       14.30       11.07      2.44 o 
   3  -7   9        0.51        0.74      2.87 o 
   4  -7   9      123.40      101.58      6.53 o 
   5  -7   9       87.19       85.19      7.68 o 
   6  -7   9       16.34       17.35      7.00 o 
  -6  -6   9       15.52       15.55      6.99 o 
  -5  -6   9        2.62        0.68      4.96 o 
  -4  -6   9        0.02       -2.61      4.40 o 
  -3  -6   9      226.65      260.75      7.73 o 
  -2  -6   9      160.13      155.27      5.68 o 
  -1  -6   9      736.35      732.25     12.15 o 
   0  -6   9      988.38      953.98     11.83 o 
   1  -6   9     1113.65     1140.45     11.19 o 
   2  -6   9      282.26      308.04      7.12 o 
   3  -6   9      203.35      198.76      7.89 o 
   4  -6   9       22.19       21.20      3.94 o 
   5  -6   9       72.42       89.40      9.05 o 
   6  -6   9       48.60       57.12      8.44 o 
  -6  -5   9       71.49       83.17     10.59 o 
  -5  -5   9       50.15       32.91      6.99 o 
  -4  -5   9      136.43      127.78      7.41 o 
  -3  -5   9     1065.34     1026.42     16.14 o 
  -2  -5   9      597.41      552.70     11.05 o 
  -1  -5   9      320.90      321.52      7.45 o 
   0  -5   9       17.35       13.31      2.11 o 
   1  -5   9       70.32       74.72      3.06 o 
   2  -5   9      163.25      163.09      3.94 o 
   3  -5   9       51.83       52.67      4.10 o 
   4  -5   9       13.45       13.23      3.59 o 
   5  -5   9        2.35       -4.35      4.35 o 
   6  -5   9        1.63        4.63      5.74 o 
  -6  -4   9       51.37       58.83      8.79 o 
  -5  -4   9       57.57       57.03      7.66 o 
  -4  -4   9       19.03       25.03      4.35 o 
  -3  -4   9       51.25       50.50      4.09 o 
  -2  -4   9       38.34       36.97      6.76 o 
  -1  -4   9        7.34        4.06      1.57 o 
   0  -4   9      127.23      124.27      4.40 o 
   1  -4   9      178.10      181.97      4.51 o 
   2  -4   9      312.61      321.93      6.66 o 
   3  -4   9       60.63       62.43      6.52 o 
   4  -4   9       81.87       88.14      6.51 o 
   5  -4   9       58.96       48.88      7.39 o 
   6  -4   9       26.09       22.16      9.53 o 
  -6  -3   9       16.28       19.16      6.31 o 
  -5  -3   9        7.99        3.83      4.51 o 
  -4  -3   9      231.96      230.66      8.09 o 
  -3  -3   9     1085.60     1089.55     23.59 o 
  -2  -3   9      637.30      576.34     21.64 o 
  -1  -3   9     1100.66     1126.31     20.59 o 
   0  -3   9      204.89      177.25      5.88 o 
   1  -3   9      287.10      304.01      4.43 o 
   2  -3   9      318.89      294.14      5.71 o 
   3  -3   9        0.54        4.63      2.57 o 
   4  -3   9        6.85        5.11      3.38 o 
   5  -3   9      721.55      728.06     20.41 o 
  -6  -2   9      173.19      190.91     13.07 o 
  -5  -2   9       45.65       50.26      6.99 o 
  -4  -2   9      119.29      109.90      6.45 o 
  -3  -2   9     1130.63     1102.42     34.49 o 
  -2  -2   9        0.31       -0.54      2.62 o 
  -1  -2   9      673.31      730.20     14.78 o 
   0  -2   9        0.04        0.50      1.75 o 
   1  -2   9      427.54      475.88      5.51 o 
   2  -2   9       10.52        7.63      1.70 o 
   3  -2   9       25.41       30.95      3.97 o 
   4  -2   9       77.29       66.38      5.75 o 
   5  -2   9       10.20        4.94      5.29 o 
  -7  -1   9      211.73      238.92     16.23 o 
  -6  -1   9       16.46       14.65      6.31 o 
  -5  -1   9      150.94      154.40     10.14 o 
  -4  -1   9      520.66      507.42     13.35 o 
  -3  -1   9        6.38        5.80      4.06 o 
  -2  -1   9       22.21       17.84      5.91 o 
  -1  -1   9      103.03      111.87      3.78 o 
   0  -1   9      151.45      132.34      7.59 o 
   1  -1   9        5.93        3.50      1.32 o 
   2  -1   9     1243.78     1238.60     12.49 o 
   3  -1   9        1.14        1.32      2.87 o 
   4  -1   9       22.00       32.30      4.60 o 
   5  -1   9       82.02       90.08      8.69 o 
  -7   0   9        7.86       18.71      7.89 o 
  -6   0   9       38.93       49.81      8.34 o 
  -5   0   9      788.05      846.82     25.24 o 
  -4   0   9       34.58       33.39      5.97 o 
  -3   0   9      342.63      327.59     12.63 o 
  -2   0   9      272.12      261.07      9.17 o 
  -1   0   9      119.00      129.37      4.31 o 
   0   0   9      446.14      451.10      8.62 o 
   1   0   9      512.63      523.54      6.81 o 
   2   0   9      763.10      765.90     11.55 o 
   3   0   9       14.18        6.75      3.25 o 
   4   0   9      638.64      632.07     14.64 o 
   5   0   9      426.63      413.79     15.40 o 
  -7   1   9      112.29      108.87     13.07 o 
  -6   1   9       20.72       20.96      6.99 o 
  -5   1   9      275.40      283.28     17.13 o 
  -4   1   9      242.92      262.91      6.47 o 
  -3   1   9        1.72       -2.73      4.28 o 
  -2   1   9        4.01        4.32      2.01 o 
  -1   1   9        0.03       -0.97      1.64 o 
   0   1   9       89.59       84.82      4.07 o 
   1   1   9       33.35       31.91      2.11 o 
   2   1   9       39.18       31.42      3.61 o 
   3   1   9       18.14       24.95      3.75 o 
   4   1   9        0.75        6.82      4.29 o 
   5   1   9      212.84      218.39     10.24 o 
  -6   2   9        0.01       -5.41      5.41 o 
  -5   2   9        0.30       -4.30      6.20 o 
  -4   2   9        3.68        4.84      2.85 o 
  -3   2   9      201.65      190.22      5.86 o 
  -2   2   9      263.88      271.26     11.42 o 
  -1   2   9      104.76      118.41      4.89 o 
   0   2   9      148.24      140.99      4.53 o 
   1   2   9      157.69      188.53      4.98 o 
   2   2   9      197.37      203.56      6.97 o 
   3   2   9      248.31      248.83      7.52 o 
   4   2   9       11.36        5.97      4.01 o 
  -6   3   9       99.58      111.35     12.17 o 
  -5   3   9       40.30       35.63      8.11 o 
  -4   3   9      134.94      145.21      8.70 o 
  -3   3   9      119.45      133.83      8.46 o 
  -2   3   9      203.52      210.06     13.22 o 
  -1   3   9      310.00      303.48     18.82 o 
   0   3   9      169.08      165.88      5.81 o 
   1   3   9     1466.37     1422.06     23.45 o 
   2   3   9      386.11      347.98      8.26 o 
   3   3   9        2.73        3.94      3.73 o 
   4   3   9       10.70        8.32      4.83 o 
  -6   4   9        3.36        2.93      6.76 o 
  -5   4   9        3.73        5.74      5.03 o 
  -4   4   9      159.26      169.07     10.17 o 
  -3   4   9       42.89       37.34      6.09 o 
  -2   4   9       40.17       34.63      6.11 o 
  -1   4   9       13.14       11.48      2.93 o 
   0   4   9      100.76       87.15      4.21 o 
   1   4   9       80.72       66.84      5.60 o 
   2   4   9        1.12        1.70      3.18 o 
   3   4   9        2.27        1.52      4.36 o 
   4   4   9      188.99      170.49     23.66 o 
  -6   5   9       29.34       36.51      9.02 o 
  -5   5   9       23.35       24.08      6.13 o 
  -4   5   9        9.25       13.35      5.30 o 
  -3   5   9        1.62       -3.68      4.54 o 
  -2   5   9        4.33        5.22      3.82 o 
  -1   5   9       27.10       17.39      2.64 o 
   0   5   9        4.58        0.36      2.92 o 
   1   5   9      294.88      296.25     18.42 o 
   2   5   9        2.51        3.47      4.10 o 
   3   5   9       45.51       40.18      9.66 o 
  -5   6   9       17.59       11.36      6.04 o 
  -4   6   9       22.81       29.68      6.83 o 
  -3   6   9        0.59        2.34      3.42 o 
  -2   6   9       22.93       27.17      5.39 o 
  -1   6   9        8.01        2.19      2.85 o 
   0   6   9       14.86        9.89      5.10 o 
   1   6   9      698.17      721.61     28.74 o 
   2   6   9        3.92       -1.83      6.79 o 
  -5   7   9        1.61       -5.46      5.46 o 
  -4   7   9      113.03      134.63     11.50 o 
  -3   7   9        0.42       -3.59      3.59 o 
  -2   7   9       18.33        4.61      4.65 o 
  -1   7   9       80.42       64.73      7.29 o 
   0   7   9      158.41      134.81     12.56 o 
   1   7   9       11.96        6.81      5.40 o 
   2   7   9        0.19       -3.05      5.61 o 
  -4   8   9        1.70        2.91      4.46 o 
  -3   8   9       43.70       43.98     12.17 o 
  -2   8   9        5.97        2.77      4.26 o 
  -1   8   9       30.83       33.41      5.78 o 
   0   8   9       15.83       10.72      5.66 o 
   1   8   9      136.39      151.52     12.37 o 
  -3   9   9       40.35       38.76      8.39 o 
  -2   9   9        5.58        5.61      5.03 o 
  -1   9   9      225.12      269.58     23.67 o 
   0 -14  10       46.41       59.04      9.85 o 
   1 -14  10       48.82       26.32      6.79 o 
  -1 -13  10       77.33       67.71      8.43 o 
   0 -13  10        0.01       -2.90      4.82 o 
   1 -13  10       94.45       83.00      8.51 o 
   2 -13  10        3.52        5.07      4.85 o 
   3 -13  10       42.28       40.31      6.56 o 
  -2 -12  10      112.84      101.43     12.85 o 
  -1 -12  10        5.86        2.93      4.25 o 
   0 -12  10        5.80        5.76      4.75 o 
   1 -12  10        2.75       -0.78      4.59 o 
   2 -12  10        1.30        4.08      4.94 o 
   3 -12  10        0.36       -4.45      4.45 o 
   4 -12  10        0.16        2.76      5.15 o 
  -3 -11  10       53.61       59.05     10.37 o 
  -2 -11  10        9.45       25.02      8.11 o 
  -1 -11  10       58.30       56.26      5.66 o 
   0 -11  10       71.49       54.66      6.67 o 
   1 -11  10       92.74       79.25      5.64 o 
   2 -11  10        1.01        0.09      3.52 o 
   3 -11  10       43.92       41.88      8.95 o 
   4 -11  10       89.42       91.29      9.70 o 
  -4 -10  10       79.01       77.76     11.04 o 
  -3 -10  10      155.69      138.39     12.85 o 
  -2 -10  10       34.09       32.46      8.34 o 
  -1 -10  10       76.70       70.85      6.63 o 
   0 -10  10      207.84      200.93      6.06 o 
   1 -10  10      115.98      103.96      5.47 o 
   2 -10  10        0.84       -1.63      2.95 o 
   3 -10  10        0.41        0.77      3.60 o 
   4 -10  10        3.21        3.97      4.67 o 
   5 -10  10       30.69       30.21      6.36 o 
  -4  -9  10        2.56       -5.18      5.18 o 
  -3  -9  10      232.51      198.80     13.52 o 
  -2  -9  10        4.21        4.27      4.04 o 
  -1  -9  10       18.16       15.27      3.92 o 
   0  -9  10      110.22      102.29      3.69 o 
   1  -9  10      100.54       94.34      5.11 o 
   2  -9  10        0.14       -2.35      2.71 o 
   3  -9  10       19.14       14.77      4.00 o 
   4  -9  10       23.33       15.02      5.88 o 
   5  -9  10        1.08        5.17      5.04 o 
  -5  -8  10        0.70       -1.13      6.09 o 
  -4  -8  10        5.77        4.28      5.41 o 
  -3  -8  10      148.64      100.30      9.47 o 
  -2  -8  10       18.03        6.49      3.72 o 
  -1  -8  10       91.90       87.90      6.26 o 
   0  -8  10      145.62      145.31      5.59 o 
   1  -8  10      429.71      424.24      6.82 o 
   2  -8  10        2.82        1.69      2.90 o 
   3  -8  10      317.81      287.13      9.03 o 
   4  -8  10       55.90       44.31      6.03 o 
   5  -8  10      104.23      130.20      9.35 o 
  -5  -7  10      178.18      224.05     13.97 o 
  -4  -7  10       34.94       26.82      6.54 o 
  -3  -7  10      654.53      619.27     22.99 o 
  -2  -7  10      453.28      423.48     12.00 o 
  -1  -7  10        5.31        7.84      2.68 o 
   0  -7  10     1082.00     1060.17     18.50 o 
   1  -7  10      273.95      269.03      6.98 o 
   2  -7  10       36.32       25.76      3.10 o 
   3  -7  10        7.75        3.94      3.26 o 
   4  -7  10        1.11        1.10      3.50 o 
   5  -7  10       14.20        7.91      4.98 o 
  -5  -6  10        1.35       -4.73      4.73 o 
  -4  -6  10       18.43       25.02      5.41 o 
  -3  -6  10      838.52      840.68     21.93 o 
  -2  -6  10       35.91       44.51      3.64 o 
  -1  -6  10      185.32      179.96      6.73 o 
   0  -6  10      616.22      587.93     10.80 o 
   1  -6  10       12.19       11.40      1.83 o 
   2  -6  10      105.91      113.28      5.58 o 
   3  -6  10        2.24       -1.53      2.84 o 
   4  -6  10       27.13       29.11      4.44 o 
   5  -6  10        3.11       10.05      5.63 o 
  -6  -5  10        1.39       -4.96      5.86 o 
  -5  -5  10        0.13        0.90      4.96 o 
  -4  -5  10       51.83       49.81      6.09 o 
  -3  -5  10        1.21        3.20      1.86 o 
  -2  -5  10      239.11      252.45      8.30 o 
  -1  -5  10       28.95       26.74      2.78 o 
   0  -5  10      630.23      663.12     11.30 o 
   1  -5  10      502.00      509.61      6.60 o 
   2  -5  10        8.47        9.17      2.15 o 
   3  -5  10        5.82       -0.37      2.82 o 
   4  -5  10        1.50       -1.04      3.04 o 
   5  -5  10        6.12       -2.86      5.06 o 
  -6  -4  10        3.25        6.76      6.09 o 
  -5  -4  10       44.76       44.63      6.76 o 
  -4  -4  10       84.83       87.91      6.76 o 
  -3  -4  10      562.69      579.81     15.36 o 
  -2  -4  10     1634.49     1583.65     45.08 o 
  -1  -4  10        0.13        3.25      1.77 o 
   0  -4  10      180.05      189.34      5.18 o 
   1  -4  10       30.94       26.72      1.97 o 
   2  -4  10        7.70        8.11      2.03 o 
   3  -4  10       10.70       12.87      3.36 o 
   4  -4  10       73.48       70.48      6.54 o 
   5  -4  10        1.69        0.39      5.31 o 
  -6  -3  10       86.76       95.34     10.14 o 
  -5  -3  10      111.18      118.79      9.02 o 
  -3  -3  10      322.51      336.43     18.26 o 
  -2  -3  10      329.30      306.92     12.71 o 
  -1  -3  10       48.17       44.75      2.67 o 
   0  -3  10      104.77      108.23      5.72 o 
   1  -3  10       50.24       37.21      2.12 o 
   2  -3  10       33.25       38.44      3.63 o 
   3  -3  10       12.38       10.15      3.18 o 
   4  -3  10        6.02       11.52      4.14 o 
   5  -3  10       12.28        8.72      5.23 o 
  -6  -2  10      119.93      117.43     11.04 o 
  -5  -2  10       11.98       16.23      4.96 o 
  -4  -2  10      197.90      187.53     13.30 o 
  -3  -2  10      212.02      183.86     12.40 o 
  -2  -2  10       29.77       19.07      4.24 o 
  -1  -2  10      326.16      302.25      5.77 o 
   0  -2  10        3.21        3.23      2.15 o 
   1  -2  10      227.49      211.14      4.09 o 
   2  -2  10       84.67       93.32      4.47 o 
   3  -2  10      152.57      136.32      7.22 o 
   4  -2  10       65.21       65.86      8.54 o 
   5  -2  10      140.32      146.18     10.91 o 
  -6  -1  10        1.63        0.68      5.18 o 
  -5  -1  10      278.03      294.37     12.85 o 
  -4  -1  10      375.09      383.73     25.13 o 
  -3  -1  10      474.23      467.06     15.61 o 
  -2  -1  10       14.72       15.24      4.02 o 
  -1  -1  10       34.32       33.41      3.39 o 
   0  -1  10      345.41      330.98      8.37 o 
   1  -1  10      330.46      339.42      5.66 o 
   2  -1  10       39.57       40.78      4.03 o 
   3  -1  10        3.86        1.53      3.13 o 
   4  -1  10       33.12       28.35      5.96 o 
   5  -1  10       37.67       43.38      8.48 o 
  -6   0  10       30.65       29.53      7.21 o 
  -5   0  10       13.47       16.90      5.41 o 
  -4   0  10       23.23       24.73      7.44 o 
  -3   0  10       54.30       51.17      8.45 o 
  -2   0  10      111.97      125.11      7.75 o 
  -1   0  10       14.53        4.78      2.39 o 
   0   0  10      151.39      153.68      5.89 o 
   1   0  10        0.01        0.90      1.65 o 
   2   0  10      145.42      125.34      6.26 o 
   3   0  10      192.43      202.21      8.30 o 
   4   0  10        1.81        7.07      6.98 o 
  -6   1  10        3.34        8.34      5.86 o 
  -5   1  10      143.89      123.29      9.69 o 
  -4   1  10      244.10      253.52      8.14 o 
  -3   1  10       87.32       85.65      8.05 o 
  -2   1  10      163.81      188.00      5.72 o 
  -1   1  10      257.85      254.10      6.74 o 
   0   1  10      277.76      296.81      6.82 o 
   1   1  10     1446.95     1528.19     24.56 o 
   2   1  10      126.10      130.87      8.92 o 
   3   1  10       59.81       57.07      5.09 o 
   4   1  10       80.92       85.76      7.57 o 
  -6   2  10       19.93       21.64      7.21 o 
  -5   2  10      180.81      180.98      9.79 o 
  -4   2  10      112.22      118.16      7.89 o 
  -3   2  10      931.10      934.34     17.63 o 
  -2   2  10       13.32       17.61      3.06 o 
  -1   2  10      174.81      163.49      6.88 o 
   0   2  10      143.77      123.31      3.95 o 
   1   2  10      151.01      144.53      5.24 o 
   2   2  10        6.71       11.52      3.36 o 
   3   2  10      188.62      188.93     12.39 o 
   4   2  10       21.57       17.26      4.79 o 
  -6   3  10       61.79       84.75     11.27 o 
  -5   3  10      220.61      216.83     11.25 o 
  -4   3  10      111.52      131.95      8.76 o 
  -3   3  10      208.25      201.02     11.04 o 
  -2   3  10       28.17       23.46      5.49 o 
  -1   3  10      184.97      164.26      6.33 o 
   0   3  10       41.04       44.22      2.80 o 
   1   3  10        9.31       10.52      2.79 o 
   2   3  10        1.18       -0.35      2.90 o 
   3   3  10       54.97       43.05      5.98 o 
  -6   4  10       20.68       20.51      7.89 o 
  -5   4  10      156.81      163.73     10.75 o 
  -4   4  10       63.40       59.40      7.33 o 
  -3   4  10        2.63        0.48      4.79 o 
  -2   4  10       22.47       29.08      6.25 o 
  -1   4  10        0.02        0.78      4.01 o 
   0   4  10        4.84        3.99      2.38 o 
   1   4  10       40.96       44.92      5.12 o 
   2   4  10      117.69      120.69      9.28 o 
   3   4  10        2.17       -3.13      4.81 o 
  -5   5  10        2.48       -3.38      7.66 o 
  -4   5  10        4.43        1.24      5.08 o 
  -3   5  10      429.17      475.59     17.57 o 
  -2   5  10        0.04       -0.06      3.24 o 
  -1   5  10       17.01       10.59      3.25 o 
   0   5  10        3.81        2.32      3.31 o 
   1   5  10       16.84       11.84      4.84 o 
   2   5  10       56.16       57.72      6.44 o 
  -5   6  10       39.06       40.51      7.76 o 
  -4   6  10        0.46        1.53      5.59 o 
  -3   6  10       54.62       53.44      8.46 o 
  -2   6  10        8.75       14.89      4.40 o 
  -1   6  10       15.70       17.71      3.69 o 
   0   6  10       34.16       27.55      4.30 o 
   1   6  10       52.50       60.96      7.29 o 
   2   6  10       65.53       80.77      9.70 o 
  -4   7  10        2.61        9.01      6.54 o 
  -3   7  10        6.50        9.81      4.39 o 
  -2   7  10        1.89        4.98      4.18 o 
  -1   7  10        1.27        1.03      4.34 o 
   0   7  10        7.18        8.92      5.31 o 
   1   7  10       22.24       21.63      6.25 o 
  -3   8  10       60.18       77.69     10.56 o 
  -2   8  10        1.19        3.40      4.26 o 
  -1   8  10        0.02        4.16      4.98 o 
  -1 -13  11        0.00       12.85      9.02 o 
   0 -13  11       56.90       55.75      6.92 o 
   1 -13  11        0.07       -4.23      4.23 o 
   2 -13  11       23.81       25.38      5.96 o 
  -2 -12  11       24.68       20.74      8.11 o 
  -1 -12  11       17.12       11.50      7.89 o 
   0 -12  11       18.10       22.23      5.51 o 
   1 -12  11        1.57       11.01      4.59 o 
   2 -12  11       73.33       63.67      7.01 o 
   3 -12  11        5.40        1.50      4.91 o 
  -2 -11  11       49.60       54.55      9.69 o 
  -1 -11  11       16.79       16.00      6.42 o 
   0 -11  11       75.96       68.42      4.68 o 
   1 -11  11       56.21       62.71      6.76 o 
   2 -11  11       54.89       57.32      6.35 o 
   3 -11  11       32.11       28.62      5.79 o 
   4 -11  11        3.63        1.42      5.00 o 
  -3 -10  11       72.09       74.83      9.92 o 
  -2 -10  11        1.36       -5.41      5.63 o 
  -1 -10  11       48.55       56.90      4.93 o 
   0 -10  11       21.24       16.59      4.29 o 
   1 -10  11      106.11      105.48      5.50 o 
   2 -10  11       31.69       19.97      4.07 o 
   3 -10  11       17.16       17.73      5.27 o 
   4 -10  11        3.04       -2.42      4.65 o 
  -4  -9  11       42.56       41.47      8.57 o 
  -3  -9  11      184.47      179.42     12.62 o 
  -2  -9  11       17.04       16.45      6.09 o 
  -1  -9  11        7.76        3.27      4.06 o 
   0  -9  11       27.92       28.69      3.68 o 
   1  -9  11      339.22      334.98      7.08 o 
   2  -9  11      229.85      224.14      9.14 o 
   3  -9  11        3.07        8.62      4.37 o 
   4  -9  11       16.91       21.71      5.36 o 
  -4  -8  11       51.12       39.44      7.44 o 
  -3  -8  11       17.99       15.55      6.09 o 
  -2  -8  11      250.93      236.73      9.72 o 
  -1  -8  11       34.56       27.24      4.37 o 
   0  -8  11      400.36      397.31     15.91 o 
   1  -8  11       22.32       23.93      2.31 o 
   2  -8  11       63.93       58.28      4.41 o 
   3  -8  11       22.65       21.38      4.24 o 
   4  -8  11        0.06        0.55      4.34 o 
   5  -8  11        5.95        4.00      5.26 o 
  -5  -7  11        2.28        4.51      6.09 o 
  -4  -7  11       60.44       52.97      7.44 o 
  -3  -7  11       23.65       25.02      5.18 o 
  -2  -7  11      568.07      529.62     14.13 o 
  -1  -7  11       84.40       83.48      5.42 o 
   0  -7  11       43.08       49.10      4.83 o 
   1  -7  11       33.16       33.93      2.33 o 
   2  -7  11       76.27       94.59      5.53 o 
   3  -7  11       47.45       34.20      4.36 o 
   4  -7  11       78.40       96.58      7.94 o 
   5  -7  11       64.30       78.71      8.03 o 
  -5  -6  11       32.31       40.35      6.99 o 
  -4  -6  11        2.54        4.28      4.51 o 
  -3  -6  11      158.88      147.64      8.79 o 
  -2  -6  11      155.26      134.80     11.48 o 
  -1  -6  11      287.44      285.99      7.01 o 
   0  -6  11      119.91      112.74      6.37 o 
   1  -6  11      254.88      253.30      5.14 o 
   2  -6  11      470.18      472.65      9.04 o 
   3  -6  11       14.72       12.60      3.60 o 
   4  -6  11       10.21       15.08      4.73 o 
   5  -6  11      108.36      143.03     11.59 o 
  -5  -5  11       67.79       60.86      7.44 o 
  -4  -5  11      270.33      256.05     11.04 o 
  -3  -5  11     1126.98     1145.70     34.26 o 
  -2  -5  11      971.02     1008.95     31.67 o 
  -1  -5  11       41.15       45.70      3.34 o 
   0  -5  11       50.38       51.80      3.85 o 
   1  -5  11      414.02      384.00      7.76 o 
   2  -5  11       70.91       60.41      4.39 o 
   3  -5  11       82.52       67.47      5.25 o 
   4  -5  11        0.97        1.48      4.25 o 
   5  -5  11       14.99        5.47      5.85 o 
  -6  -4  11        0.79       -0.68      5.63 o 
  -5  -4  11       97.57       91.29      8.11 o 
  -3  -4  11        0.54       -1.53      3.66 o 
  -2  -4  11       82.79       88.26      8.79 o 
  -1  -4  11       33.87       30.00      2.76 o 
   0  -4  11       46.31       54.84      4.48 o 
   1  -4  11        0.99       -1.86      1.87 o 
   2  -4  11        1.53       -2.14      2.14 o 
   3  -4  11      162.17      168.31      7.48 o 
   4  -4  11        1.61       -0.77      4.41 o 
   5  -4  11        0.72       -3.35      5.03 o 
  -6  -3  11        5.69        0.68      5.18 o 
  -5  -3  11        8.40        6.54      4.51 o 
  -3  -3  11      117.69       98.18      9.74 o 
  -2  -3  11       51.35       54.40      5.67 o 
  -1  -3  11      360.05      338.31      6.74 o 
   0  -3  11       60.48       62.92      6.73 o 
   1  -3  11      235.21      230.30      5.68 o 
   2  -3  11        5.55        3.93      2.16 o 
   3  -3  11       27.83       30.72      4.05 o 
   4  -3  11       23.61       28.64      6.02 o 
   5  -3  11        2.95        1.48      5.42 o 
  -6  -2  11       10.34       21.86      6.54 o 
  -4  -2  11      377.23      361.29     14.12 o 
  -3  -2  11      504.09      517.26     50.26 o 
  -2  -2  11      311.90      349.83     17.85 o 
  -1  -2  11       83.98       86.51      3.68 o 
   0  -2  11      195.85      209.95      7.35 o 
   1  -2  11      251.47      241.32      5.11 o 
   2  -2  11       27.77       34.35      3.76 o 
   3  -2  11       67.85       67.34      5.67 o 
   4  -2  11        7.18        6.29      5.53 o 
  -6  -1  11        0.01        2.93      5.86 o 
  -4  -1  11        3.58       -0.45      4.30 o 
  -3  -1  11      234.89      254.22     12.43 o 
  -2  -1  11        2.81        0.54      3.57 o 
  -1  -1  11      152.30      164.15      4.54 o 
   0  -1  11      109.40      106.59      7.08 o 
   1  -1  11        0.86       -0.10      1.78 o 
   2  -1  11      199.05      197.88      7.71 o 
   3  -1  11      108.13       99.98      7.97 o 
   4  -1  11       41.46       45.55      6.95 o 
  -6   0  11        0.29        6.31      5.63 o 
  -5   0  11       25.26       21.41      5.18 o 
  -4   0  11      291.40      273.96     12.86 o 
  -3   0  11       92.18       98.36      8.92 o 
  -2   0  11      834.87      876.75     15.23 o 
  -1   0  11        2.49        2.65      2.45 o 
   0   0  11       57.39       65.99      5.56 o 
   1   0  11      218.77      214.64      4.96 o 
   2   0  11      390.50      367.67      9.87 o 
   3   0  11        1.26       -2.11      4.21 o 
   4   0  11      228.54      219.75     11.06 o 
  -6   1  11       44.27       40.12      8.11 o 
  -5   1  11       60.81       87.68      8.79 o 
  -4   1  11      679.16      744.51     17.87 o 
  -3   1  11      168.15      191.40      7.61 o 
  -2   1  11      563.69      590.00     13.89 o 
  -1   1  11       70.91       75.49      6.31 o 
   0   1  11       48.13       45.42      6.34 o 
   1   1  11      329.50      305.15      7.73 o 
   2   1  11       59.88       41.21      4.25 o 
   3   1  11        4.31        3.31      4.15 o 
   4   1  11       60.78       56.37      6.89 o 
  -6   2  11        2.26       -5.86      5.86 o 
  -5   2  11      101.50      103.68     10.14 o 
  -4   2  11       39.66       39.68      8.57 o 
  -3   2  11      284.85      307.20      9.86 o 
  -2   2  11       44.89       37.66      7.76 o 
  -1   2  11       13.39        7.16      3.47 o 
   0   2  11        3.51        8.82      2.81 o 
   1   2  11        7.45        4.32      2.82 o 
   2   2  11      156.49      149.27      6.46 o 
   3   2  11       74.72       86.93      6.60 o 
  -5   3  11       19.19       11.56      5.29 o 
  -4   3  11        0.06       -5.78      6.87 o 
  -3   3  11      174.33      189.88     20.40 o 
  -2   3  11      768.13      816.13     22.18 o 
  -1   3  11       11.61       12.97      5.58 o 
   0   3  11      270.91      279.88     11.80 o 
   1   3  11      181.35      169.62     12.59 o 
   2   3  11       17.28       14.62      4.62 o 
   3   3  11        1.32       -2.62      4.32 o 
  -5   4  11       32.95       46.72     12.28 o 
  -4   4  11      171.92      170.18     11.05 o 
  -3   4  11       66.86       42.83     13.07 o 
  -2   4  11       81.05       79.98     20.29 o 
  -1   4  11        7.42        4.29      3.63 o 
   0   4  11      113.57       92.01      7.29 o 
   1   4  11        1.14       -0.47      3.33 o 
   2   4  11        0.03       -4.04      4.04 o 
  -5   5  11      140.31      197.79     12.80 o 
  -4   5  11        2.99        8.35      5.70 o 
  -3   5  11        0.05        1.54      5.50 o 
  -2   5  11       37.50       35.53      7.36 o 
  -1   5  11        2.59        2.22      3.77 o 
   0   5  11        1.03       -2.94      3.61 o 
   1   5  11      166.44      128.16     12.54 o 
  -4   6  11        4.72        0.92     10.03 o 
  -3   6  11        0.77        3.37      6.42 o 
  -2   6  11       99.94      101.86     10.65 o 
  -1   6  11        8.26        7.03      4.47 o 
   0   6  11      254.56      253.81     16.25 o 
  -3   7  11        2.00        1.30      7.44 o 
  -2   7  11      120.43      131.47     12.51 o 
  -1   7  11        0.11        1.83      3.40 o 
   1 -13  12        6.98       -1.58     10.59 o 
  -1 -12  12       19.66       34.71      9.47 o 
   0 -12  12       13.04       13.99      5.69 o 
   1 -12  12        5.86       15.80      4.85 o 
   2 -12  12        0.68       -1.68      4.57 o 
  -2 -11  12       66.93       83.40     11.27 o 
  -1 -11  12        0.36        2.64      5.02 o 
   0 -11  12        5.82        0.94      3.78 o 
   1 -11  12       25.03       28.36      4.25 o 
   2 -11  12       24.86       26.00      5.27 o 
   3 -11  12       51.32       59.82      7.16 o 
  -3 -10  12       40.41       26.60      7.89 o 
  -2 -10  12       53.05       47.56      8.79 o 
  -1 -10  12       22.77       16.25      5.10 o 
   0 -10  12       12.46       10.84      3.63 o 
   1 -10  12       17.87       16.51      3.65 o 
   2 -10  12      141.60      138.15      7.25 o 
   3 -10  12      157.30      175.63     10.16 o 
  -4  -9  12        1.55        2.25      5.86 o 
  -3  -9  12       89.84       92.64     10.14 o 
  -2  -9  12       28.42       20.96      6.99 o 
  -1  -9  12       28.26       30.98      5.76 o 
   0  -9  12        0.71        2.86      3.30 o 
   1  -9  12        2.88        2.25      3.30 o 
   2  -9  12      171.42      159.68      8.80 o 
   3  -9  12       58.64       59.09      6.81 o 
   4  -9  12       12.53        8.04      5.37 o 
  -4  -8  12       30.21       32.01      7.21 o 
  -3  -8  12        0.06        4.06      4.96 o 
  -2  -8  12       85.51       86.19      7.78 o 
  -1  -8  12      106.23       98.58      6.25 o 
   0  -8  12       55.19       70.75      5.95 o 
   1  -8  12        0.72       -2.70      2.86 o 
   2  -8  12        4.10        6.02      3.10 o 
   3  -8  12      289.49      307.53     11.26 o 
   4  -8  12       51.59       72.40      7.39 o 
  -4  -7  12        0.07        6.54      4.96 o 
  -3  -7  12      101.66      101.20      8.57 o 
  -2  -7  12      122.38      112.97     21.30 o 
  -1  -7  12        0.64        4.33      3.21 o 
   0  -7  12      107.36      116.52      6.89 o 
   1  -7  12      392.74      393.84     11.32 o 
   2  -7  12       77.43       82.84      5.35 o 
   3  -7  12      101.85      110.35      6.68 o 
   4  -7  12       19.66       13.41      5.25 o 
  -5  -6  12      150.56      155.07     11.27 o 
  -4  -6  12        0.30        2.03      4.28 o 
  -3  -6  12      246.51      273.63     11.27 o 
  -2  -6  12       22.18       19.41      3.57 o 
  -1  -6  12      379.44      374.30     12.53 o 
   0  -6  12      170.77      200.45      8.21 o 
   1  -6  12       55.16       40.19      3.86 o 
   2  -6  12       36.13       36.19      4.03 o 
   3  -6  12       28.36       20.95      4.16 o 
   4  -6  12        8.87        6.72      6.19 o 
  -5  -5  12      103.01      104.13      8.79 o 
  -3  -5  12      335.56      306.45     12.33 o 
  -2  -5  12      125.11      129.55     11.04 o 
  -1  -5  12        1.83        1.36      3.19 o 
   0  -5  12      833.25      822.26     16.00 o 
   1  -5  12       12.65        8.38      3.01 o 
   2  -5  12        5.13        6.41      2.86 o 
   3  -5  12      138.57      137.83      7.10 o 
   4  -5  12        7.25        6.00      4.82 o 
  -3  -4  12      228.93      235.73      9.88 o 
  -2  -4  12      698.57      707.73     75.51 o 
  -1  -4  12      182.14      191.16      7.60 o 
   0  -4  12      116.27      130.85      6.86 o 
   1  -4  12       14.30        5.99      2.87 o 
   2  -4  12      267.84      271.33      7.20 o 
   3  -4  12       20.08        5.20      3.72 o 
   4  -4  12        5.87       13.00      5.52 o 
  -4  -3  12      292.66      288.06     20.51 o 
  -3  -3  12      182.30      199.04      9.46 o 
  -2  -3  12       33.34       41.51      7.87 o 
  -1  -3  12       59.04       62.77      3.63 o 
   0  -3  12      204.08      231.01      8.66 o 
   1  -3  12        0.27        0.90      3.55 o 
   2  -3  12        5.43        2.76      3.32 o 
   3  -3  12       13.10        6.46      3.71 o 
   4  -3  12       17.18       13.77      6.16 o 
  -4  -2  12        8.43        1.13      7.44 o 
  -3  -2  12       24.49       11.09      5.34 o 
  -2  -2  12       18.46       10.12      5.04 o 
  -1  -2  12        1.22       -0.88      2.99 o 
   0  -2  12      101.12       94.08      7.27 o 
   1  -2  12       12.06        9.80      3.81 o 
   2  -2  12       71.43       60.93      4.56 o 
   3  -2  12        9.02       10.64      7.24 o 
   4  -2  12        4.99        5.99      5.34 o 
  -4  -1  12       79.28       72.47      8.29 o 
  -3  -1  12      367.38      402.82     20.06 o 
  -2  -1  12      202.22      217.97     13.34 o 
  -1  -1  12       79.63       82.38      5.66 o 
   0  -1  12       92.30       93.35      6.55 o 
   1  -1  12        1.08       -2.80      2.80 o 
   2  -1  12      177.53      178.01      7.50 o 
   3  -1  12       47.86       44.63      7.86 o 
   4  -1  12        4.97       -1.04      5.87 o 
  -4   0  12        0.92       -1.35      6.99 o 
  -3   0  12      253.57      318.33     14.64 o 
  -2   0  12      213.73      234.22      7.83 o 
  -1   0  12      157.64      160.03     11.06 o 
   0   0  12       49.17       38.06      9.53 o 
   1   0  12        0.31        0.26      3.08 o 
   2   0  12        3.32        2.10      3.19 o 
   3   0  12        0.39       -1.00      4.00 o 
  -5   1  12       56.07       78.44      8.11 o 
  -4   1  12       29.33       41.02      5.58 o 
  -3   1  12      105.65      111.32      6.86 o 
  -2   1  12       28.04       51.80      6.60 o 
  -1   1  12      276.35      307.14      9.96 o 
   0   1  12        1.76        4.31      2.92 o 
   1   1  12       10.21        6.56      2.95 o 
   2   1  12      112.76      106.70      9.30 o 
   3   1  12       44.35       28.44      5.59 o 
  -5   2  12        0.22       13.07      6.09 o 
  -4   2  12      104.08      132.65     10.03 o 
  -3   2  12      463.57      505.71     16.17 o 
  -2   2  12      142.68      180.91     11.83 o 
  -1   2  12      147.23      155.75     14.45 o 
   0   2  12       26.30       23.25      3.64 o 
   1   2  12        4.22        4.75      2.80 o 
   2   2  12       50.95       53.97      5.39 o 
  -5   3  12       12.29       17.13      6.99 o 
  -4   3  12       25.77       21.26      5.86 o 
  -3   3  12       90.21       94.27      8.76 o 
  -2   3  12      255.97      258.13     13.50 o 
  -1   3  12       13.20        2.85      5.75 o 
   0   3  12       50.59       51.15      5.04 o 
   1   3  12       37.14       32.45      5.23 o 
   2   3  12       22.15       22.56      5.29 o 
  -4   4  12        4.62        5.44      5.79 o 
  -3   4  12        0.03        0.70      5.39 o 
  -2   4  12       43.27       57.45      8.34 o 
  -1   4  12       47.46       43.71      8.00 o 
   0   4  12        3.67        0.01      5.68 o 
   1   4  12      315.26      331.49     16.98 o 
  -4   5  12        2.11       -1.82      8.11 o 
  -3   5  12       83.94      105.25     22.20 o 
  -2   5  12        3.26       11.23     10.48 o 
  -1   5  12       12.74       11.42      4.65 o 
   0   5  12        0.94       -0.49      4.03 o 
  -2   6  12       56.46       35.88      8.57 o 
   0 -12  13        4.93        3.58      5.49 o 
   1 -12  13        4.54        6.19      6.01 o 
  -2 -11  13       57.74       61.08     10.14 o 
  -1 -11  13      130.74      126.45     13.97 o 
   0 -11  13        0.01        4.43      5.83 o 
   1 -11  13      195.78      234.24     14.86 o 
   2 -11  13      269.31      299.63     16.95 o 
  -2 -10  13       12.87       -3.16      6.31 o 
  -1 -10  13       42.09       37.58      5.25 o 
   0 -10  13        7.58       14.13      5.20 o 
   1 -10  13        7.52        7.40      4.25 o 
   2 -10  13       13.33       16.10      4.84 o 
   3 -10  13        3.35        3.16      4.83 o 
  -3  -9  13       98.02       98.72     10.37 o 
  -2  -9  13       11.85       13.52      6.54 o 
  -1  -9  13        2.99        4.08      3.81 o 
   0  -9  13       26.84       27.26      4.95 o 
   1  -9  13       59.99       64.14      6.46 o 
   2  -9  13      163.73      180.88      9.41 o 
   3  -9  13       69.21       69.04      7.19 o 
  -4  -8  13       63.74       68.52      8.79 o 
  -3  -8  13       22.55       28.63      6.54 o 
  -2  -8  13      149.27      171.30      9.31 o 
  -1  -8  13       10.52        3.27      3.59 o 
   0  -8  13       13.86       19.01      4.63 o 
   1  -8  13       70.88       74.29      5.41 o 
   2  -8  13      155.74      156.85      6.55 o 
   3  -8  13       36.25       36.36      5.77 o 
  -4  -7  13       58.14       38.32      6.99 o 
  -3  -7  13      111.02       88.81      8.11 o 
  -2  -7  13      150.02      125.68      9.70 o 
  -1  -7  13       45.46       48.87      4.91 o 
   0  -7  13       43.22       36.70      6.34 o 
   1  -7  13      371.80      418.70     10.10 o 
   2  -7  13        3.67        1.38      3.15 o 
   3  -7  13       57.01       64.27      6.76 o 
  -3  -6  13       26.14       17.81      9.92 o 
  -2  -6  13        1.78       -0.67      3.40 o 
  -1  -6  13        4.46        3.77      3.18 o 
   0  -6  13      660.47      676.99     18.36 o 
   1  -6  13      137.46      161.77      6.76 o 
   2  -6  13       80.01       70.69      5.00 o 
   3  -6  13      167.95      195.58      9.63 o 
  -3  -5  13       66.34       59.60      8.18 o 
  -2  -5  13      113.29      129.97     17.58 o 
  -1  -5  13        1.64        3.27      3.75 o 
   0  -5  13       54.01       45.04      5.00 o 
   1  -5  13       10.75       10.44      3.36 o 
   2  -5  13        9.77       12.06      3.30 o 
   3  -5  13        1.04        1.24      4.14 o 
  -4  -4  13       21.20       21.64      9.92 o 
  -3  -4  13        7.49        4.45      4.17 o 
  -2  -4  13      318.09      317.58     12.22 o 
  -1  -4  13      144.75      137.06      8.39 o 
   0  -4  13       32.12       26.78      4.20 o 
   1  -4  13      264.45      230.09      8.09 o 
   2  -4  13       44.17       45.07      4.58 o 
   3  -4  13        0.87       -1.79      4.27 o 
  -4  -3  13       35.87       24.57     10.14 o 
  -3  -3  13       10.11       14.01      4.79 o 
  -2  -3  13        6.80        0.81      4.29 o 
  -1  -3  13       14.92        9.31      3.85 o 
   0  -3  13      351.37      343.46     12.02 o 
   1  -3  13        1.58       -1.23      3.03 o 
   2  -3  13       72.95       82.57      5.15 o 
   3  -3  13      119.43      133.23      9.37 o 
  -4  -2  13        4.82        2.70      7.66 o 
  -3  -2  13      330.30      326.04     15.46 o 
  -2  -2  13       83.53       84.25      7.80 o 
  -1  -2  13       93.42       92.37      6.27 o 
   0  -2  13        0.51       -2.05      3.84 o 
   1  -2  13       81.79       84.05     11.55 o 
   2  -2  13        1.20       -1.68      2.89 o 
   3  -2  13        2.80        4.60      4.77 o 
  -3  -1  13        0.31       -1.91      8.79 o 
  -2  -1  13       44.88       51.08      4.73 o 
  -1  -1  13        0.09        4.46      4.44 o 
   0  -1  13       44.17       44.31      5.53 o 
   1  -1  13        2.77        6.47      3.36 o 
   2  -1  13       22.61       13.47      3.71 o 
   3  -1  13       33.77       40.79      6.37 o 
  -4   0  13      211.14      224.95     20.74 o 
  -3   0  13       92.12       88.70      9.85 o 
  -2   0  13        9.71       14.01      3.85 o 
  -1   0  13      107.96      139.99      7.83 o 
   0   0  13       53.69       49.58      5.85 o 
   1   0  13      132.36      150.05     10.48 o 
   2   0  13        8.87        2.74      3.98 o 
  -5   1  13      153.04      185.73     11.50 o 
  -4   1  13        2.57       -0.93      4.55 o 
  -3   1  13      202.31      215.62     10.81 o 
  -2   1  13      141.95      141.75     13.60 o 
  -1   1  13       13.93       14.10      5.07 o 
   0   1  13       39.91       21.33      7.95 o 
   1   1  13       59.50       48.65      7.16 o 
   2   1  13       31.76       33.89      7.17 o 
  -4   2  13       78.14       64.46     20.62 o 
  -3   2  13        8.51       -1.72     10.03 o 
  -2   2  13       42.44       22.81      6.50 o 
  -1   2  13        4.36        5.83      5.52 o 
   0   2  13       35.16       31.09      8.63 o 
   1   2  13        1.12        1.78      4.34 o 
  -4   3  13       35.46       38.24      7.00 o 
  -3   3  13        9.18       12.29      6.04 o 
  -2   3  13       50.39       49.29      7.92 o 
  -1   3  13        3.78        6.18      6.10 o 
   0   3  13        0.04        1.71      3.95 o 
   1   3  13        0.46        3.31      3.75 o 
  -3   4  13        7.90        9.50      6.54 o 
  -2   4  13       13.07       29.14      9.13 o 
  -1   4  13        0.00        3.50      6.54 o 
   0   4  13        3.16       -1.45      6.59 o 
   0 -11  14        8.21       -4.41      5.00 o 
  -1 -10  14       26.58       18.63      5.51 o 
   0 -10  14       17.90       14.61      6.44 o 
   1 -10  14       32.81       36.59      9.92 o 
   2 -10  14      302.39      344.16     19.92 o 
  -2  -9  14       87.70      104.13     18.93 o 
  -1  -9  14      153.88      179.52     10.04 o 
   0  -9  14        3.21        3.18      4.15 o 
   1  -9  14      202.58      219.30     12.30 o 
   2  -9  14       86.20       89.11     10.75 o 
  -3  -8  14       29.93       26.82      6.54 o 
  -2  -8  14       75.18       85.10     10.14 o 
  -1  -8  14        0.22        4.49      4.29 o 
   0  -8  14        1.99        4.22      3.93 o 
   1  -8  14       41.19       33.23      5.66 o 
   2  -8  14       69.10       98.38     12.72 o 
  -3  -7  14      108.72      104.81     17.58 o 
  -2  -7  14        0.97        1.64      3.68 o 
  -1  -7  14      157.91      166.36      9.24 o 
   0  -7  14       43.23       47.72      6.66 o 
   1  -7  14        4.62        3.27      4.32 o 
   2  -7  14      161.04      170.53     12.62 o 
   3  -7  14       14.05       10.95      5.01 o 
  -4  -6  14        0.56       -2.70      9.47 o 
  -3  -6  14      108.76      127.35     18.71 o 
  -2  -6  14      109.20      106.54     10.67 o 
  -1  -6  14        3.69        6.64      4.14 o 
   0  -6  14        6.47        5.94      4.57 o 
   1  -6  14       34.84       39.71      8.08 o 
   2  -6  14        0.82       -4.00      4.00 o 
   3  -6  14       87.67      106.35      7.75 o 
  -4  -5  14        6.64        9.24     10.37 o 
  -3  -5  14       13.18       18.03     10.14 o 
  -2  -5  14       16.05       15.08      3.82 o 
  -1  -5  14        4.39        2.37      4.20 o 
   0  -5  14        6.06        8.73      4.61 o 
   1  -5  14      304.36      341.03     13.35 o 
   2  -5  14      112.92       99.81      7.39 o 
   3  -5  14        5.98        0.20      4.43 o 
  -4  -4  14       18.65        6.99      9.92 o 
  -3  -4  14      110.38      105.32     10.45 o 
  -2  -4  14       16.97       18.64      5.39 o 
  -1  -4  14        1.43        1.27      4.53 o 
   0  -4  14        1.66        0.32      4.49 o 
   1  -4  14        2.28        2.93      4.60 o 
   2  -4  14       23.98       31.73      5.26 o 
   3  -4  14        0.99       -0.34      4.35 o 
  -4  -3  14        4.60       16.00      9.92 o 
  -3  -3  14        0.77       -2.46      4.43 o 
  -2  -3  14       11.94        7.33      5.03 o 
  -1  -3  14      219.78      259.74     17.44 o 
   0  -3  14        7.34       11.81      5.70 o 
   1  -3  14       20.78       23.09      5.87 o 
   2  -3  14       34.16       34.31      5.36 o 
  -3  -2  14      129.94      151.25     12.65 o 
  -2  -2  14       21.76       17.77      5.76 o 
  -1  -2  14       74.66       60.56      5.82 o 
   0  -2  14       50.87       47.63      7.58 o 
   1  -2  14        1.74       -3.79      4.46 o 
   2  -2  14        0.33        1.54      6.19 o 
  -3  -1  14       13.31       14.23     11.38 o 
  -2  -1  14      158.22      188.34      8.28 o 
  -1  -1  14       21.00       30.95      4.97 o 
   0  -1  14      182.50      187.30      9.52 o 
   1  -1  14       75.42       84.30      8.59 o 
   2  -1  14      129.94      118.66     10.41 o 
  -3   0  14      176.04      224.27     22.54 o 
  -2   0  14       89.16      103.61      6.80 o 
  -1   0  14      131.96      142.61      8.40 o 
   0   0  14        9.55       14.05      7.57 o 
   1   0  14       12.11        4.11      4.15 o 
  -4   1  14        5.78       11.27     10.82 o 
  -3   1  14      149.02      143.90     20.40 o 
  -2   1  14       14.48       21.57      6.15 o 
  -1   1  14       53.38       63.82     12.83 o 
   0   1  14       10.00       13.26      5.74 o 
   1   1  14        4.24       -0.44      5.51 o 
  -3   2  14        9.61       10.50      6.38 o 
  -2   2  14       74.78       95.54      9.55 o 
  -1   2  14       10.83       17.34      6.96 o 
   0   2  14        0.94        4.11      6.10 o 
  -1  -9  15       35.12       30.62      5.96 o 
   0  -9  15       20.56       25.36      6.15 o 
   1  -9  15        0.23       -0.68     10.14 o 
  -2  -8  15      214.59      301.58     29.98 o 
  -1  -8  15      104.72      121.57      8.87 o 
   0  -8  15      137.95      134.45      9.92 o 
   1  -8  15      174.28      180.27     12.63 o 
  -2  -7  15        6.78       12.75      5.48 o 
  -1  -7  15       51.63       49.16      6.20 o 
   0  -7  15        0.76       -1.57      4.80 o 
   1  -7  15       16.14       18.91      5.99 o 
  -3  -6  15       47.47       43.73     13.30 o 
  -2  -6  15       92.11       92.32     10.83 o 
  -1  -6  15        0.06        3.07      4.40 o 
   0  -6  15       82.24       88.54      8.38 o 
   1  -6  15       95.22       91.67      8.99 o 
   2  -6  15        3.81       -0.13      7.17 o 
  -3  -5  15       11.54        4.96     10.14 o 
  -2  -5  15       16.15        7.42      3.92 o 
  -1  -5  15       23.92       17.32      5.13 o 
   0  -5  15        1.20       -4.37      4.37 o 
   1  -5  15      458.26      513.95     18.37 o 
   2  -5  15       36.06       44.94     10.04 o 
  -3  -4  15       57.17       66.04     14.88 o 
  -2  -4  15       26.74       18.19      6.24 o 
  -1  -4  15        1.86        1.78      4.35 o 
   0  -4  15      221.41      230.47     11.64 o 
   1  -4  15       27.68       41.90      7.15 o 
  -3  -3  15        0.13       -4.73      9.02 o 
  -2  -3  15       24.70       25.16      4.62 o 
  -1  -3  15       62.56       66.39      6.22 o 
   0  -3  15       18.58       32.83      6.55 o 
   1  -3  15       31.09       27.84      6.58 o 
  -3  -2  15        0.03        2.49      6.90 o 
  -2  -2  15       13.63       19.08      4.47 o 
  -1  -2  15       66.76       79.48      8.95 o 
   0  -2  15      202.05      241.36     10.69 o 
   1  -2  15       88.25       97.36      8.30 o 
  -3  -1  15        1.21        7.44     10.37 o 
  -2  -1  15      128.07      142.64     10.09 o 
  -1  -1  15        0.29       -2.33      4.24 o 
   0  -1  15       50.79       49.49      6.53 o 
  -2   0  15        4.58        8.27      4.22 o 
  -1   0  15      113.38      125.03      8.40 o 
   0   0  15       25.87       45.28      9.95 o 
  -1  -5  16        0.46        5.46      7.19 o 
  -1  -4  16       27.61       36.54      7.40 o 
                                                 
